# Supplementary material for: Inter-bacterial mutualism promoted by public goods in a system characterized by deterministic temperature variation
Source: Nat Commun. 2023 Sep 5;14:5394. doi: 10.1038/s41467-023-41224-7 (PMC10480208; doi:10.1038/s41467-023-41224-7)
Supplement: Supplementary file 4 — Supplementary Data 1-13 [file 41467_2023_41224_MOESM4_ESM.xlsx]

## Sheet: Catalogue
Sheet name	File name
Supplementary Data 1	Functional genes copy number
Supplementary Data 2	Key ASVs screening
Supplementary Data 3	Topological properties for constructed network based on 10 sample imputs that represent the average of all 6 time points for a given pile.
Supplementary Data 4	Relative abundance of neighboring ASVs (%)
Supplementary Data 5	Obtained MAGs
Supplementary Data 6	High quality MAGs
Supplementary Data 7	Relative abundance and activity of 159 MAGs
Supplementary Data 8	Cobalamin requirements of microbes related to the nitrogen cycle
Supplementary Data 9	Cobalamin requirements of microbes related to the cellulose degradation
Supplementary Data 10	Identification of microbial interaction type
Supplementary Data 11	Environmental factors
Supplementary Data 12	Primers for high-throughput qPCR
Supplementary Data 13	Topological parameters of 6 constructed network based on 60 sampling time points

## Sheet: Supplementary Data 1
Sample	16s	Alpha amylase	Amylopullulanase	AmyX/pullulanase	arabinofuranosidase	Cellobiose dehydrogenase	endochitinase	exochitinase	xylose isomerase	glucoamylase	glucose dehydrogenase	Glyoxal oxidase	Isopullulanase	Lignin peroxidase	manganese peroxidase	Mannanase	Nacetylglucosaminidase	Phenol oxidase	exoglucanase	2oxoglutarate ferredoxin oxidoreductase	5methyltetrahydrofolate corrinoid/iron sulfur protein methyltransferase	acetylCoA carboxylase carboxyl transferase	acetylCoA synthase	ATPcitrate lyase betasubunit	carbohydrate diacid regulon transcriptional regulator	carbonmonoxide dehydrogenase	fumarate reductase flavoprotein subunit	mesaconylCoA C1C4 CoA transferase	methylcoenzyme M reductase alpha subunit	propionylCoA carboxylase alpha	rubisCO large chain	succinylCoA:(S) malate CoA transferase	ammonia monooxygenase subunit	ammonia monooxygenase subunit	ammonia monooxygenase subunit	assimilatory nitrate reductase catalytic subunit	glutamate dehydrogenase	hydrazine oxidase	hydrazine synthase subunit A	hydrazine synthase subunit B	hydroxylamine oxidoreductase	nitrate reductase alpha chain	nitrite oxidoreductase	nitrite reductase (NOforming)	nitrite reductase (NOforming)	nitrite reductase (NOforming)	nitrite reductase (NOforming)	nitrite reductase (NOforming)	nitrogenase iron protein
	16s	amyA	apu	amyX	abfA	CDH	chiA	exc	xylA	gam	gmGDH	glx	IsoP	lig	mnp	manA	naglu	pox	exg	korA	acsE	accA	acsB	aclB	cdaR	acsA	frdA	mct	mcrA	pccA	rbcL	smtA	amoA1	amoA2	amoB	nasA	gdh	hzo	hzsA	hzsB	hao	narG	nxrA	nirK1	nirK2	nirS1	nirS2	nirS3	nifH
	16s	C_degradation	C_degradation	C_degradation	C_degradation	C_degradation	C_degradation	C_degradation	C_degradation	C_degradation	C_degradation	C_degradation	C_degradation	C_degradation	C_degradation	C_degradation	C_degradation	C_degradation	C_degradation	C_fixation	C_fixation	C_fixation	C_fixation	C_fixation	C_fixation	C_fixation	C_fixation	C_fixation	C_fixation	C_fixation	C_fixation	C_fixation	N_cycling	N_cycling	N_cycling	N_cycling	N_cycling	N_cycling	N_cycling	N_cycling	N_cycling	N_cycling	N_cycling	N_cycling	N_cycling	N_cycling	N_cycling	N_cycling	N_cycling
A.00	8360000	10106.9	958.553	2978.19	15409.3	4261.94	2308.81	0	7078.47	12329.6	502.193	6720.25	2155.55	10019.8	9314.11	73162.3	351.715	788.296	137746	32558.4	44315.3	8367.28	255.409	21752	5529.7	50304.4	24559.6	49585.1	99.712	3560.92	1733.21	40211.1	497.627	441.13	4111.23	1332.91	254998	0	0	1425.48	181.336	31852.3	311.927	3271.79	961.724	15181.7	7875.65	2510.27	38649
A.00.2	10900000	12674	736.254	2431.05	17683.8	4035.47	2520.22	0	6901.98	13270	600.458	7234.62	2677.27	16402	10024.4	76215	145.511	486.24	168559	38705.6	56673.4	8592.72	398.223	28679.4	8387.75	57413.4	24632.4	56477.2	0	5784.99	2447.71	24422	100.518	492.47	4260.02	1501.39	276220	0	0	1101.78	146.541	26565.9	120.009	3051.15	492.204	17932.6	9818.91	2405.95	42457.3
A.00.3	5820000	3879.71	335.564	935.522	8652.55	2434.16	1044.03	0	3332.72	4932.77	146.625	1322.35	1163.32	6771.89	2474.41	32431.4	91.9297	86.2543	68577.9	18264.2	22554	5530.28	122.578	8856.7	3730.84	19300.8	17096.2	16446.3	0	8007.48	893.884	19053.9	128.203	78.8255	2553.7	1053.79	154808	0	0	631.45	98.1988	15293	100.693	1228.38	317.471	8022.93	3308.59	1126.53	22954.3
A.05	183000000	44232.2	27605	201456	1.25285e+06	223974	81783	0	1.05964e+06	254897	4739.02	227778	98850.1	29825.9	216613	669738	944.118	2447.76	6.7329e+06	364856	1.26495e+06	121378	23056.6	250740	2342.43	2.27052e+06	587718	2.9202e+06	432.468	532409	21563.7	1.72288e+06	235.542	569.899	479421	7024.03	1.34683e+06	0	995.44	319113	4817.74	87426.5	179161	124269	24486.6	728496	301680	98590.3	744424
A.05.2	194000000	50101	25810.6	190359	1.26218e+06	212354	87340.3	0	1.08156e+06	308982	8494.5	264327	166646	101787	270670	861596	1102.05	1344.82	7.18128e+06	590254	1.88947e+06	129583	22261.8	299150	2105.87	2.59674e+06	653448	3.26282e+06	511.744	494890	50471.3	1.69552e+06	259.3	1014.6	531601	6907.12	1.23926e+06	0	1106.86	355516	5969.52	144557	190941	111123	36854.3	734018	306150	90954.6	755506
A.05.3	200000000	62627.6	32971.4	216303	1.46434e+06	191999	123344	0	1.25015e+06	283910	8414.86	146438	161029	115328	235439	963785	1076.8	1697.11	7.97275e+06	554501	2.20615e+06	148786	27008.5	343382	4283.9	2.82872e+06	633673	2.4964e+06	381.573	513190	47597.9	2.1079e+06	0	1388.76	527524	9146.99	1.52026e+06	0	1133.73	364263	8827.24	140816	231721	156990	30511.7	756103	394538	99803.6	902138
A.12	184000000	3967.24	132709	12246.6	1.52348e+06	34709.4	45249.8	0	2.07508e+06	234386	74613.4	175180	62044.3	17266.7	521237	661439	0	184.093	1.66296e+06	1.28263e+06	1.37213e+06	239893	19780.9	284989	7622.54	9.69902e+06	2.58335e+06	0	180.51	1.24609e+06	225422	630190	0	0	444516	596.05	611439	0	0	66257.9	1809.13	56598.9	2654.84	334239	7773.4	2.71668e+06	906375	128796	222405
A.12.2	158000000	5398.64	82011.2	13955.5	1.17683e+06	21925	51948.9	0	1.54391e+06	165632	54713.4	170736	47013.2	30177.3	338295	580401	0	248.257	1.57643e+06	1.19234e+06	1.04333e+06	128686	7976.64	226419	6878.6	6.94972e+06	1.74628e+06	2.65285e+06	0	503577	147928	620422	0	0	576577	577.087	580714	0	0	59477	986.318	44869.9	4829.14	221851	13069.1	2.13037e+06	582900	172496	259642
A.12.3	166000000	5750.1	91573.3	10637.9	1.22929e+06	33223.4	40905.1	0	1.75593e+06	167560	54780.1	112707	61216.2	27739.9	372724	578945	220.005	0	1.59624e+06	1.35691e+06	1.26905e+06	143356	15587.7	116182	6432.1	7.16272e+06	2.20224e+06	2.44138e+06	0	681846	166578	633774	0	0	499849	1026.07	563957	0	0	77415.4	1494.42	51351	5534.16	264792	11877.3	2.17851e+06	662297	179064	234156
A.20	88100000	0	5930.02	690.583	336328	6266.9	1519.78	0	449637	93776.9	16217.4	3846.94	1509.74	3260.96	32980.9	100138	0	0	121314	56697.9	129002	25544	553.17	16019.4	467.394	3.05954e+06	222122	389446	486.376	243612	165682	67436.3	0	195.571	14725.6	0	668416	0	0	1943.29	0	3942.47	89.0293	108519	1607.13	496529	272981	80211.4	19863.4
A.20.2	90900000	2938.09	27819.1	6799.19	578931	19376.5	7252.32	0	644064	125168	16973.1	12917.1	11290.4	15711.2	77768.3	257999	296.325	488.11	354918	139498	462730	41965.1	2524.33	50445.6	1587.6	2.72273e+06	288472	761916	741.479	230829	136521	218924	0	2053.58	63297.7	189.355	822282	0	0	12856.6	703.449	14697.3	985.058	279964	4731.3	925471	573704	188282	79631.3
A.20.3	81000000	1609.7	21730.5	6087.21	496685	10666.9	6173.42	0	545066	100745	16334.5	7531.49	7507.75	11923.9	59454.8	263243	0	0	334004	121703	320776	30727.6	1766.82	35518.1	1708.73	2.76603e+06	238209	400142	572.161	212962	133111	155582	0	1306.56	49608.6	0	744924	0	0	7983.75	387.547	9194.67	559.011	232916	3590.1	875649	507194	128965	63764.7
A.25	114000000	3195.2	60610.6	16797.2	626543	16720.5	8102.83	0	1.72692e+06	192826	8737.75	33113.2	53489.7	13928.5	170715	271186	0	0	2.05918e+06	154393	1.91778e+06	91841.9	11588.2	126492	0	2.47201e+06	587371	872776	0	95868.7	67278.9	267504	0	0	348878	449.909	843711	0	0	34179.7	4093.03	126638	774.858	122567	5407.79	232547	132578	161224	124753
A.25.2	96700000	2345.03	35817.5	9212.22	572292	15143.9	5060.52	0	1.49194e+06	195409	10480.2	40259.7	54959	15989.9	138735	168086	0	0	1.73916e+06	169911	1.63897e+06	61725.2	9295.07	73498	0	1.91151e+06	367353	889046	0	68287.4	65978.7	176303	0	194.801	270116	349.664	574097	0	0	21848	3122.06	109238	878.303	121973	3627.7	168064	108039	125758	83198.1
A.25.3	95600000	3950.41	49105.4	5070.73	574140	12075.5	5923.23	0	1.55612e+06	216171	9050.36	37620.5	63639.7	13512	140115	207071	185.549	161.777	1.18139e+06	118535	1.56713e+06	92310.5	8193.89	110891	180.44	2.23109e+06	433800	441647	0	110292	71346.4	201194	0	0	247350	441.656	744060	0	0	24325.2	3012.01	79683.6	1256.54	124188	3923.24	219712	105591	194795	108890
A.30	111000000	3652.1	57901.5	1465.4	1.46743e+06	33770.7	7920.51	0	1.3738e+06	74836.4	58752.4	20231	35747.4	10504.1	138468	499336	0	439.1	817376	154439	239847	30701.8	12603.4	101047	0	3.55162e+06	500362	3.26274e+06	886.278	61275.1	39108.8	252658	0	0	214569	0	443560	0	0	10711.4	2477.78	5785.37	1362.09	91775.5	8411.51	41811.3	10327.8	868280	126185
A.30.2	97900000	4306.19	72503.3	1060.43	1.51266e+06	26693.1	7768.51	0	1.43906e+06	78251.5	60455.6	19730.7	46095.3	15685.7	179509	366272	0	605.524	619777	186020	281083	31105	11866.6	96092.3	0	3.78679e+06	618311	2.73528e+06	460.828	87324.4	55902.2	319362	0	170.721	158745	165.384	391114	0	0	15147	2521.12	5642.1	1031.46	117595	4631.15	48372.6	11644.1	1.05492e+06	105325
A.30.3	94600000	4977.65	52168.5	1424.85	1.29646e+06	17618.5	7998.25	0	1.20711e+06	65884.2	56861.5	13942.4	31290.2	13098.7	137328	330403	0	212.496	656020	192110	246630	25828.8	9767.61	77426.8	0	3.37927e+06	446061	1.51603e+06	600.282	60368	47491	250261	0	0	185815	0	354944	0	0	11726	3305.23	6964.84	1178.12	100968	4626.32	38040.7	10986.4	668426	114305
B.00	40400000	155695	9913.42	121203	129761	41543	14398.7	0	71588.7	59980.3	3637.68	48230.2	26637.3	40947.6	50859.8	444167	256515	2289.96	1.43004e+06	187002	567962	56211.3	3394.04	232309	20867.2	300789	171738	453960	0	83035.4	4183.66	316018	4830.9	0	64580.2	11742.4	937431	0	0	17419	2217.2	105695	852.078	11207.8	4081.16	37872.1	8667.75	16564.8	269125
B.00.2	52800000	166369	13155.9	127320	144638	41184.7	14625	0	66327.1	63701.5	5532.99	55929.6	48154.3	100002	72108.7	516720	311510	2558.82	1.72464e+06	292954	712200	60025.8	3467.78	290443	19175.4	317627	206408	493793	0	103580	13121.4	335826	6343.3	1737.56	74830.7	16448.6	1.01399e+06	0	0	23220.1	4349.99	126932	1267.22	9395.67	7295.41	42126.7	9102.69	25081	304491
B.00.3	48400000	207848	17606.5	142004	171007	42681.8	17651.7	0	76428.2	70897.6	5268.67	64057.6	54926.8	105061	73301.9	436739	357305	6764.96	1.73067e+06	306001	852365	70789.4	5203.75	226005	25362.7	342522	239996	546825	0	90804.9	13030.3	475755	26104.6	561.818	15902.6	2172.52	1.24706e+06	0	0	3159.71	1184.43	109037	266.302	4480.51	1655.43	23612.7	4739.43	7712.78	89932.8
B.05	160000000	51020.6	43917.4	189422	2.04009e+06	133799	151805	0	1.16425e+06	534285	26499.9	229237	70148.6	27537.3	403049	842999	18962	2429.85	7.19051e+06	778768	1.97881e+06	99742	17352.9	738407	6265.88	8.47358e+06	692247	6.01082e+06	0	736182	77017.8	1.31585e+06	0	394.578	707284	14746.5	989717	0	1181.57	104805	3190.94	78646.8	13254.9	63707.9	22611.6	1.0066e+06	446139	481161	546151
B.05.2	173000000	41778.1	49627	136489	2.18034e+06	145062	165685	0	1.1988e+06	612119	35156.5	255337	69805.3	64111.2	451998	828713	769.823	1025.84	8.20174e+06	1.00898e+06	2.23584e+06	93989.7	20116.8	727038	4179.09	8.74666e+06	747004	7.87964e+06	296.203	232384	127467	1.07409e+06	0	287.763	756983	12068.9	852401	0	965.286	107314	2668.51	79012.6	17073.9	69961.2	30843	1.21344e+06	499892	581885	539890
B.05.3	156000000	35010.4	34256.6	124762	1.79384e+06	129514	148677	0	1.14794e+06	497577	25512.7	182888	66745.9	58717.2	352698	379794	591.274	1483.52	7.16453e+06	928307	1.8735e+06	85400.7	11597.5	304725	2571.1	5.89384e+06	621932	6.43275e+06	410.288	178619	83484.1	1.09491e+06	0	458.98	580813	9137.29	809091	0	790.054	97005.6	2100.47	73125.6	7970.85	62950.6	21098.1	1.01739e+06	427479	485963	500231
B.12	169000000	15164.6	13731.6	117582	662938	32198.1	22963.3	0	312125	76314.1	25438.3	27623.2	21083.2	16613.3	66987.2	492120	0	930.229	831698	254177	370224	18789.8	53591.7	102820	2483.39	1.33382e+06	305542	656703	0	99279.5	5859.68	309465	0	0	83787.6	2202.75	147385	0	244.215	36260.7	4432.94	15573.6	26675.7	28167.2	6641	296561	112030	21656.6	120329
B.12.2	170000000	9266.93	13193.7	9631.03	601546	28155.7	13744.4	0	289527	70923	24670.1	22121.3	23335.4	25414.2	60764.1	277924	0	543.811	654249	261323	384986	22088.7	55275	36370.3	1349.21	993926	258408	494557	0	84994.3	10501	148654	0	0	81086.9	1359.36	124101	0	230.317	32956	3571.36	16351.9	15308.2	25691.7	4186.68	280993	110150	12816.4	61898.2
B.12.3	177000000	21813.9	15009	77673.2	599461	26671.2	17412.7	0	282520	58880.5	16880.5	10146.6	27903	25201	47542.2	383371	0	657.636	714724	255186	314025	21403.4	56887.8	67255.4	2225.13	1.08577e+06	283331	267187	0	94852.6	7787.32	245272	0	0	64311.7	2653.89	120746	0	287.859	29009.1	3412.89	16713.2	20785.6	30606.8	5838	283151	96894.3	20068.1	112181
B.20	69900000	1549.51	14032.2	38074.1	304827	19964.5	5936.22	0	217414	33616.7	6473.32	33555.5	55145.3	8400.73	35855.9	180233	174.62	538.643	256271	117282	267380	515619	2735.99	69573.4	6459.52	1.14697e+06	1.06367e+06	512551	0	124170	17675.4	222135	0	178.055	159720	203.783	162683	0	0	8766.52	1065.95	4315.22	26472.6	92188.2	10421	2.17184e+06	2.06176e+06	37355.4	106558
B.20.2	69200000	3313.63	17356.7	49961.5	373120	23913.5	11041.5	0	278231	46341	7522.71	49212.7	93333.2	10777.9	63044.2	196088	397.017	853.423	300592	287839	512686	646645	2807.94	109514	8418.74	1.23551e+06	1.19216e+06	629109	283.41	145991	28028.8	403827	0	0	234672	385.563	174452	0	0	22620.7	1544.86	7544.77	30604.1	132391	15227.1	2.14587e+06	2.37846e+06	56807.4	142047
B.20.3	72500000	1507.13	14039	2666.37	353106	11663.3	8462.99	0	251155	39502.9	8738.04	23010.2	63270.6	16872.5	42149	191862	305.829	746.645	302814	249574	393334	563348	2298.63	87944.6	5432.27	1.40577e+06	1.67097e+06	383316	0	126079	29636	288048	0	0	186404	190.4	162487	0	0	15808.1	1071.63	6097.43	24940.3	114142	8535.03	2.49019e+06	2.37501e+06	44671.7	124274
B.25	112000000	4824.74	62736.2	19624.1	2.02877e+06	16626.7	9230.5	0	1.12585e+06	74069.3	78496.5	8110.88	3182.22	3627.02	71616	126650	0	378.807	1.25897e+06	76006.2	254941	8997.94	8166.43	131676	544.833	2.46599e+06	31279	659393	0	113203	1030.38	302304	0	0	44136.1	396.283	63302.5	0	0	3493.86	3149	9676.83	672.74	5593.76	1453.72	91770.1	44700.7	10868.9	144831
B.25.2	102000000	3585.41	45239.2	9477.94	1.68997e+06	11134.2	5722.89	0	962975	55992.3	69223.8	4597.4	2763.96	3935.53	71897.4	80895.8	0	0	781720	73156.4	187351	8330.96	5500.45	84807.5	170.298	2.07986e+06	25681	408266	0	105844	772.738	118656	0	0	18843.8	310.275	36235.7	0	0	2987.22	2196.44	8624.74	386.92	2949.72	705.692	66738.9	34809.5	6748.41	101423
B.25.3	111000000	7517.49	62444.2	14119.9	1.7949e+06	16415.8	6053.77	0	1.19283e+06	62091	62910.9	3815.36	4196.51	6332.88	67404.2	110304	0	0	922807	77131.5	180548	10575.2	9048.59	93236.9	211.566	2.42264e+06	31883.2	329632	0	119438	1219.6	236104	0	0	34762.9	536.447	52362.3	0	0	3647.34	2760.01	10702	449.593	3859.13	1123.43	93739.4	41535.8	14290.6	133501
B.30	81400000	1750.45	44728.5	2429.74	544220	11520.7	2780.4	0	1.05932e+06	25920.6	22889.8	3713.19	7591.51	8850.74	46956.8	139519	479.515	0	473152	55058.9	89263.6	11397.7	1112.65	37921.9	0	1.42381e+06	20102.7	348875	0	12842.8	7835.91	95271.8	0	0	63509.3	0	74792.7	0	0	2988.59	744.59	4900.08	387.662	16712.8	840	78687.1	51361.9	14622.7	59125.2
B.30.2	74200000	1637.17	34212	1112.26	445690	7183.58	1496.12	0	916123	21547.1	23978.5	3135.33	8186.66	8424.17	36780.1	100941	902.58	0	367892	69092.2	88728.9	7658.94	679.401	25463.8	0	1.23832e+06	20270.1	237036	0	14084.2	13007	84064.7	0	0	48404.3	0	77648.8	0	0	2760.79	861.515	4191.2	543.36	16252.2	580.562	79440.3	42682.6	7996.41	42899.3
B.30.3	69100000	1935.25	42624.7	1572.22	526502	4754.82	1968.31	0	957516	27351.2	23853.4	2831.41	7764.97	8696.59	51916.5	107372	337.664	0	408207	80306.2	111109	8503.47	928.755	33365.8	0	1.34678e+06	18774.4	210034	0	12687.1	15129.8	90532.6	0	0	54342.7	0	71490.3	0	0	3417.65	1461.17	4078.73	295.027	18134.4	1023	84948.8	47334.7	12419.4	60426
C.00	35500000	11625.2	15931.8	8488.41	58167.5	14139.3	11096.1	0	11769.6	33699.5	916.325	7060.73	2981	29755.4	9449.53	193802	304.627	772.249	152713	84770.2	112691	11486.8	926.201	67740	1584.52	119912	18248.2	160493	0	10621.1	5723.85	74377.5	364.356	1980.21	6401.42	3686.38	980931	0	0	2905.96	427.459	72575.7	347.814	1906.09	2074.16	21965	2578.42	4914.22	27267.8
C.00.2	34300000	10056	15090.2	6130.63	39590.1	8522.01	7059.55	0	9478.29	26412.9	1130.26	3378.14	0	25923.1	6675.12	185807	0	391.148	127758	72313	74265.5	8230.82	1002.99	59235.1	1368.38	83537.2	11239.4	117576	0	7538.21	5246.36	0	531.818	0	5013.1	833.14	799779	135.349	0	2158.66	0	49284.5	225.764	1085.34	1545.86	15325.8	1212	3967.58	21084.9
C.00.3	35200000	10746.2	0	0	43370.1	13241.4	6610.67	0	9555.24	0	577.344	5425.31	2537.91	25147.8	6224.14	0	485.151	470.393	110611	63022.7	82299.2	9746.7	723.49	40303.5	0	85024.4	15522.5	0	0	6845.82	5721.77	64691.3	498.877	1876.66	7188.36	1603.61	692264	0	0	2211.51	346.238	56830	0	1444.18	1322.6	13949.3	2065.18	4768.27	17078
C.05	207000000	77219.9	100845	93409.6	1.71164e+06	110447	153051	0	757625	273013	21729.2	392869	324365	159152	539345	800671	402.633	4069.77	5.71754e+06	2.11115e+06	2.65112e+06	289653	15890.2	1.18558e+06	11265.9	1.03465e+07	1.78002e+06	3.67373e+06	527.55	1.16114e+06	89415.6	1.56387e+06	0	414.809	527309	4796.94	1.1553e+06	0	1520.26	142181	2826.12	187923	8570.86	98430.9	26193.9	1.62782e+06	776793	26512.6	949322
C.05.2	144000000	55908.7	68710.1	65935.1	1.223e+06	122801	128875	0	579946	203957	10941.6	255300	304111	109949	441987	497013	319.148	4035.12	3.9543e+06	1.70993e+06	2.51112e+06	248318	8485.68	524817	9327.38	6.47088e+06	1.15238e+06	3.04857e+06	212.708	570005	52176.3	1.28619e+06	0	398.587	481588	5150.47	798882	0	925.762	89898.7	1516.38	150274	5403.77	70197.8	30175.3	1.07726e+06	571104	66697.8	677658
C.05.3	149000000	48134.4	77373.3	77500.6	1.35117e+06	125081	108124	0	589186	172717	4895.74	135083	320758	99650.9	416962	737835	445.815	5278.92	4.11533e+06	1.52682e+06	2.4066e+06	286484	10083.7	1.00411e+06	11004.8	7.02752e+06	1.4123e+06	2.48785e+06	196.762	609100	40058.2	1.46148e+06	0	475.047	470056	9469.64	830341	0	934.935	99495.5	1694.48	147872	4460.38	84524.4	28376.9	1.17299e+06	657527	67288.4	722288
C.12	138000000	7801.14	53814.3	8294.76	968932	88733.8	60734.7	0	1.49642e+06	516112	136862	625579	168735	77540.1	338712	766119	739.292	836.504	921920	838564	2.56115e+06	340349	3603.68	182167	1973.86	9.02903e+06	1.00037e+06	5.40809e+06	3261.09	150891	107081	1.12836e+06	0	181.414	524367	1614.66	5.2562e+06	0	261.352	88264.3	11568.4	94958.6	5578.5	1.51907e+06	26312.1	1.24143e+06	581992	840222	462891
C.12.2	126000000	18609.1	59352.2	32489.5	1.10153e+06	0	76267	0	1.49566e+06	540801	86375.5	767827	217573	99048.4	479024	942900	780.852	2221.27	1.03719e+06	1.02868e+06	3.42749e+06	312070	12812.8	290387	4140.76	8.47387e+06	775466	6.69021e+06	4221.25	135292	82177.8	1.4174e+06	0	376.912	722079	5400.68	5.35691e+06	0	537.891	128200	15193.7	108052	13261.6	1.42833e+06	28316.6	1.09379e+06	567903	968573	542646
C.12.3	109000000	10185.8	45772	21422.3	893179	106451	64878.3	0	1.32675e+06	365665	76392.8	579125	127837	73836.6	295612	822478	641.438	1104.37	871771	717141	887030	248673	8592.26	296088	3036.48	7.73766e+06	669608	3.88051e+06	2469.76	118655	73496.6	1.01827e+06	0	0	474560	2670.09	4.52843e+06	0	487.822	80082.3	13369	77190.6	9055.96	1.24761e+06	22564.5	944658	500942	418196	599614
C.20	122000000	16159.2	94481.1	170578	1.21719e+06	38732.2	55034.7	0	1.65067e+06	331315	226701	60336.3	241673	35457.7	340710	1.08671e+06	394.986	1464.01	2.10293e+06	983281	859882	25579.7	33701	508336	266.26	2.03721e+07	145464	9.23162e+06	286.223	22486.6	8038.63	830294	0	409.395	817732	2240.51	629355	0	1800.33	40239.8	10268.7	24373.2	3366.48	5517.68	9533.36	43861.2	32203.3	284726	76303.7
C.20.2	109000000	13163.9	61294.9	160894	976249	43364.1	32799.3	0	1.52371e+06	275116	170979	35645.8	170045	41768.3	268730	764776	0	659.062	1.50946e+06	1.08296e+06	888257	24390.5	17608.1	191147	211.079	1.36495e+07	115833	6.47634e+06	0	18127.6	7437.42	516683	0	209.189	549814	4423.37	368012	0	1458.59	26235	4877.97	23993.5	2602.92	7410.86	7876.3	46304.3	27448.5	353454	269310
C.20.3	100000000	14420	58621.6	159074	1.00112e+06	45276.8	38131.2	0	1.516e+06	212091	108770	35358.8	202699	32699.9	264085	898796	212.489	885.968	1.53251e+06	957736	756859	23247.3	21010.7	321748	307.209	1.18654e+07	117471	4.66562e+06	0	22791	8733.88	649995	0	345.847	599769	5081.57	373171	0	949.738	23633.7	5091.66	17555.7	2010.71	7533.47	8903.65	46801.6	29211.2	417663	291880
C.25	60000000	44025.9	10203.5	28439.7	214653	44017.1	11819	0	246169	256627	188868	205866	42792.4	61601.7	109040	495760	0	529.367	1.1828e+06	556634	495887	1.54464e+06	5240.64	166604	1840.41	1.20822e+07	6.23247e+06	1.01904e+06	0	213487	284002	824547	0	0	7894.79	185.833	318625	0	0	950.88	524.752	41566	556.344	55711.1	5877.66	1.3719e+06	148617	8600.54	22027.9
C.25.2	53000000	29352.7	3709.9	29164.2	190111	32531.5	19084.5	0	240437	331855	200177	284844	29346.1	66235.5	67194	490119	0	0	961173	585715	446252	1.10613e+06	4708.76	191407	2037.97	1.18748e+07	5.71068e+06	1.29875e+06	0	215438	282938	461398	0	0	8649.06	168.585	322456	0	0	684.502	301.504	38484.8	689.042	53926.7	5472.73	1.30531e+06	138588	9085.77	22792.4
C.25.3	59000000	32527	5664.28	30094.9	199194	47667.4	22382.3	0	239282	302086	255423	335917	44454.8	116034	94509.7	499660	0	820.611	1.27989e+06	733073	552265	1.2858e+06	8299.7	147562	1149.14	1.02723e+07	5.65329e+06	1.4547e+06	0	178982	284909	842868	0	0	10353.8	191.193	338876	0	0	1328.91	529.103	40466	588.809	55183	6293.78	1.30204e+06	149756	8154.09	20728.1
C.30	26000000	4697.36	13721.6	52291.4	1.0213e+06	37924.4	24376.2	0	1.56054e+06	131681	46502.4	26928.5	14652.1	20342.3	119154	282863	0	544.861	1.33049e+06	210195	301569	136484	19595	80331.6	733.058	8.81561e+06	369594	1.40316e+06	0	687242	64876.1	276568	0	0	69239.9	655.376	547373	0	0	6314.7	4492.97	21785.1	1541.04	119363	8294.89	759690	413728	243370	180751
C.30.2	92000000	5962.34	18000.3	96913.6	973946	35357.9	21305.6	0	1.47857e+06	132915	64774.5	31364.2	19689.1	34604	129547	325798	0	0	1.4597e+06	286191	404233	111230	16523.1	80510.6	677.696	8.19262e+06	399023	1.51476e+06	0	629194	66245.6	333294	0	0	83710.9	632.253	531941	0	0	6345.53	14675	32438.6	1314.96	111674	6767.73	610181	410202	234859	139446
C.30.3	80000000	2349.98	27813.7	120654	958740	34640.6	32175.5	0	1.53975e+06	134511	56695.9	24860.6	24510.2	3331.02	149631	296769	537.579	736.801	1.23362e+06	291807	431612	140381	25808.1	78298.6	791.692	7.28867e+06	415785	1.45213e+06	727.872	599333	67381.9	446764	0	0	82982.6	971.91	551286	0	0	11910.5	14009.6	31585.1	986.909	176424	7784.15	564270	423744	282944	163921
D.00	81600000	13746.6	4774.72	154942	331353	50298.9	9435.33	265.415	232899	161404	4853	82825.5	102106	68016.8	158962	790723	4285.5	2790.7	2.45425e+06	293093	308207	167192	10371.4	410281	5950.36	179719	173394	450908	320.131	2979.9	4598.91	763973	199.873	165.391	51534.8	1079.6	313197	0	322.266	4295.4	1475.59	41404.9	2249.63	5138.88	2880.19	12266.4	1993.36	11795.1	686118
D.00.2	50800000	11845.8	1994.11	92119.1	192123	18408.4	6005.33	0	139493	78299.6	3509.98	44142.7	49345.6	69505.4	81449.2	442528	3223.98	443.014	1.43713e+06	200199	173373	68117	3918.35	203123	1988.11	90538.2	87775.6	219470	182.536	1043.46	3292.38	310149	242.827	379.303	69801.8	1369.67	471685	0	166.752	10568.4	2144.04	70537.1	3486.44	5199.51	4040.98	25911.9	2204.45	16414.2	1.15406e+06
D.00.3	80100000	16076	4768.04	151159	297201	43713.9	8309.17	0	217018	141596	4754.68	67085.5	104223	124489	140106	590460	6044.57	1968.99	2.44862e+06	335564	316886	146315	7026.05	214001	3096.79	132347	157286	381613	231.699	2184.8	6497.71	646134	0	630.655	78453.7	2612.14	0	0	250.402	9374.9	2794.86	79831.4	3985.42	8108.54	5006.87	22172.3	3985.58	20438.9	1.20149e+06
D.05	149000000	87333.6	109352	145198	1.17944e+06	252742	119944	0	1.36801e+06	560959	41374.1	299371	159105	186894	449122	1.07001e+06	649.294	2179.24	2.91862e+06	1.39914e+06	3.02765e+06	240682	17831.5	806362	5310.08	8.588e+06	1.89918e+06	7.86805e+06	3675.52	421677	0	1.25967e+06	0	502.267	1.47908e+06	9922.94	2.15599e+06	0	0	163927	4257.09	256930	211977	526288	60541	772669	331514	240985	445658
D.05.2	127000000	61936.2	70802	97261.4	893825	150104	85197.1	0	1.00469e+06	412252	34582	201328	151633	267083	366334	760503	1476.85	2590.24	2.25206e+06	1.11977e+06	2.50633e+06	122732	10540.9	713666	3150.14	6.43317e+06	1.85958e+06	5.9076e+06	2468.63	257002	292007	1.90431e+06	0	535.435	1.14362e+06	2283.09	1.79237e+06	0	0	178554	3257.1	213450	157298	385598	55773.2	605523	249230	106153	294912
D.05.3	109000000	48855.8	52034.5	73509.3	673560	103888	87194.8	0	809235	283507	24259.1	120581	101661	216366	267295	603416	690.721	2173.18	2.0426e+06	822791	1.88655e+06	103076	9660.5	836430	3726.25	4.86915e+06	1.13361e+06	3.97701e+06	1905.35	170928	154066	1.06414e+06	0	298.799	926344	1936.34	1.35685e+06	0	0	146140	1706.45	168499	145181	302805	55464	447820	177236	128916	292006
D.12	183000000	102392	47501.5	199894	1.03756e+06	159009	190569	0	771852	273125	19967	182097	274346	80643.6	392140	704236	579.25	6995.41	6.95666e+06	942925	2.0694e+06	719300	21417.6	487499	7241.79	4.63615e+06	590420	3.498e+06	591.992	2.08282e+06	33491.2	1.20847e+06	0	662.995	438157	6095.36	2.93314e+06	0	975.448	145581	1231.57	189676	14651.9	28918.5	35732.4	311289	218737	68731.1	878319
D.12.2	240000000	125059	52264.6	255250	1.19768e+06	136030	206018	0	874314	254032	29987.4	166372	468951	162697	427028	765800	990.572	6238.89	8.7494e+06	1.17582e+06	2.742e+06	787886	19152.5	540940	9255.66	5.80997e+06	766631	3.6346e+06	572.988	2.18274e+06	94723.2	1.26054e+06	0	815.073	660099	4255.75	3.54616e+06	0	705.211	204859	1782.55	231455	22400.9	29310.3	33210.5	368153	252727	79926.8	915224
D.12.3	150000000	95120.9	42055.5	170653	813023	121099	187253	0	630743	249258	15208.8	139488	315719	121060	326230	487105	666.691	7881.15	4.98187e+06	803781	1.97561e+06	608216	19370	279503	6059.08	3.24035e+06	489436	3.12388e+06	447.255	1.4127e+06	45869.2	1.11834e+06	0	724.936	419512	6239.9	2.32263e+06	0	1108.28	139424	1098.65	151536	5595.06	26025.4	24987.4	238431	168293	58523.2	656332
D.20	150000000	2951.56	65677.6	67335.5	659101	8212.14	6693.64	0	2.37101e+06	61462.2	63430.8	13766.3	15621.6	5799.83	154916	175407	0	0	989260	307093	314875	84565.5	19916.2	18652.3	0	4.06493e+06	608075	1.26765e+06	0	48832.8	46346.4	302864	0	0	119729	0	116215	0	0	18215.2	3613.59	11195.5	485.045	43197.5	2687.2	83769.6	27299	47787.9	154038
D.20.2	149000000	1804.63	30680	72680.9	641386	7854.04	7004.16	0	1.98234e+06	54838.2	60304.3	12899	6639.38	8298.68	118508	198982	0	0	891923	329480	291134	57888.8	12475.2	119676	0	3.38748e+06	513883	982665	0	30346.5	42400.6	227406	0	0	85183.9	0	106277	0	0	10735.9	1783.99	11636.4	500.618	47801.7	2642.77	84056.9	24354.2	49741.7	135515
D.20.3	149000000	4867.45	43870.7	59371	635665	10719.5	7918.54	0	2.18501e+06	51379.5	56743.4	9879.1	15010.4	10934.1	125296	155552	0	154.073	877543	454867	403954	74502.2	16190.5	86956.7	0	3.15666e+06	531659	1.15436e+06	0	38439.5	47740.3	246555	0	0	127356	158.891	126754	0	0	13836.7	2705.46	16002.1	409.054	42616.7	2442.52	84872	24861.3	55978.8	133339
D.25	60400000	11407.7	17448.9	11057.6	513176	70601.8	80187.9	0	837909	236307	93754	60475.6	66404.9	43883.6	144907	1.32327e+06	0	318.208	703543	402708	772511	112701	12344.4	134050	500.893	7.82424e+06	163800	3.22993e+06	1630.35	732673	126216	613718	0	313.378	191162	938.86	625242	0	0	19195.2	20824.8	29208.7	5785.51	212701	27005.7	478364	250729	285024	293342
D.25.2	41600000	6357.44	10430.9	7149.91	356599	36885.6	46490.4	0	537669	149560	58893.6	41408.5	64035.7	48686.9	91408.9	925549	344.574	182.71	432762	322661	563314	57067	7167.46	96595.2	379.953	5.15294e+06	105106	2.1954e+06	948.959	435040	94420.1	350639	0	187.693	121432	600.752	381378	0	142.773	18166.3	16870.5	23908.1	5525.33	137455	19154.8	310272	157531	179365	160108
D.25.3	55100000	10592.7	21993.3	9550.4	545074	72006.5	78938.1	0	815450	256030	79225.4	77870.1	110409	88053.5	166437	1.18734e+06	527.396	830.194	729218	556968	1.02584e+06	103029	13002.4	123049	635.588	6.793e+06	180819	3.40816e+06	1720.31	694681	139772	652411	0	410.918	214273	1614.03	663116	0	0	33266.1	19111.7	39141.7	7037.02	228266	29093.3	376351	260190	294178	308741
D.30	8300000	1436.84	250.279	7732.34	46181.8	2527.4	733.902	23.2788	19698.8	14596.3	912.294	4402.66	13225.6	5395.13	11058.5	57465.7	409.023	140.635	260373	19816.7	21006.7	16921	512.292	16168.1	530.695	16361.3	25330.2	41862.9	21.1698	316.292	199.777	68480.5	26.7931	24.248	11753.4	98.0566	81391.5	0	9.78012	1202.72	275.057	9456.97	338.543	1045.96	434.043	2447.88	369.039	2172.41	173513
D.30.2	8440000	1835.66	338.352	12282.1	44443.3	4356.56	909.087	25.8891	21701.7	14164.5	847.285	4535.27	16571.8	7219.14	13496.4	54202.3	821.693	93.3771	264286	24905.7	28215.9	22537.1	724.634	25753.7	491.926	16660.8	26249.6	40726.8	25.1498	334.899	241.717	82972	22.771	27.2917	12430.2	235.382	92756.1	0	9.13207	1641.01	412.311	12369.1	429.694	1270.53	588.394	2853.56	557.665	2741.02	197317
D.30.3	7930000	2113.19	362.257	7493.92	46826.6	5278.46	792.033	24.8818	20075.3	18060.7	660.227	4498.73	16383.4	7220.68	12239.9	65865.2	832.335	151.292	244014	19645	23125.8	26239.4	670.323	16249.2	620.495	12159.1	24502.6	26016.2	14.9611	421.585	213.29	76988	12.4422	36.7872	14024	269.81	90122.3	0	0	1086.16	322.051	10989.9	424.68	1223.09	717.857	2387.66	414.682	3881.62	176391
E.00	127000000	2910.39	3718.4	59769.8	45402.4	16613.9	5306.97	43.1843	36330.3	32248.1	1142.97	29034.6	20263.2	71891	17440.9	126510	7200.1	587.106	242945	267153	383003	47394.3	5783.85	269355	4503.97	357713	50985.6	327189	186.154	98964.8	7965.27	295872	57.4426	1786.26	335078	4255.53	321398	42.7904	93.6888	12363.1	2538.64	36875.6	2516.35	31952.4	9066.42	97406.2	42008.7	23596.6	380687
E.00.2	127000000	3060.07	4615.35	56475.6	31061.1	6988.66	3005.79	55.2462	33343.1	20823.3	1066.09	21357.5	25732.7	104044	12483.5	105043	12368.9	481.094	270315	236834	354601	32719.2	3467.71	232760	2099.36	217948	49230.6	236781	102.703	72530.3	6972.44	366447	223.442	1921.02	360974	3838.01	407163	69.1423	65.8721	14294.8	3683.86	39287.2	1447.69	20547.6	5599.03	62097.3	25386.7	15532.3	414222
E.00.3	121000000	2640.56	3993.84	61453.6	35748.2	7009.05	4998.91	78.0465	31741.7	29590.4	1326.32	18816.1	25771.2	99644	12406.8	118603	9824.38	595.545	309304	228438	316907	31562.4	4984.86	305540	3078.32	281674	50702.2	333457	47.0225	101614	7778.38	384662	103.804	3090.97	444580	2143.7	432160	83.9267	53.7534	14418.6	3184.27	38258.3	1393.52	20442.3	6900.32	72734.4	27250.7	19939.9	430152
E.05	155000000	47621.1	60044.6	48785.5	451979	180990	375091	476.352	390597	628709	55927.8	438558	293452	697763	1.22695e+06	2.37576e+06	3714.57	10734.1	1.26973e+06	3.20602e+06	4.04035e+06	710791	46818.7	1.91822e+06	42663	1.41322e+07	2.62295e+06	4.30744e+06	5934.86	949062	355116	2.69932e+06	0	4013.53	243941	18860.8	2.50977e+06	0	0	155504	115424	274394	157698	1.29466e+06	242575	5.33911e+06	2.77531e+06	275570	1.0803e+06
E.05.2	121000000	28757.2	37614.1	38314.5	276986	108276	210570	274.757	255146	458797	44920.8	196406	199288	411074	843990	1.39459e+06	1662.17	6135.46	808691	2.19484e+06	2.5973e+06	421603	34520.1	1.03748e+06	20642	9.4316e+06	0	2.48024e+06	4960.74	491070	179300	1.27264e+06	0	2814.16	151737	8165.7	1.77707e+06	0	0	103700	88630.7	180905	118820	848691	161313	4.00407e+06	1.68328e+06	154281	582208
E.05.3	134000000	43113.7	43399.7	37069.8	408042	140693	309012	188.871	259404	0	54655	307858	226414	528581	824855	1.65117e+06	2869.54	4698.68	850663	2.49095e+06	2.81492e+06	633502	38467.8	918823	30375.2	1.08221e+07	2.55581e+06	1.85715e+06	0	734771	213411	2.41456e+06	0	1816.61	152663	6359.29	1.95296e+06	0	0	138344	114589	234279	133510	1.20799e+06	248203	4.76609e+06	2.2781e+06	208396	605783
E.12	166000000	3887.16	21634.5	4666.69	988954	38361.5	50788.7	0	424025	136518	64313.3	11642.7	5589.91	10859.1	88711.7	227458	0	0	1.65006e+06	139591	374277	24277.2	10293.2	193733	177.188	1.75285e+06	12657.3	1.67575e+06	522.497	17798.9	12188.7	188171	0	0	70680.9	4345.53	160637	0	1070.2	10715.2	622.858	26781	1233.53	5773.74	2591.4	74536	37419.5	9907.02	69005.9
E.12.2	139000000	2453.87	15808.8	1715.87	727660	18678.2	29004.1	0	304004	104617	48086.1	3834.2	4537.89	12764.9	39107.5	154946	0	0	1.29259e+06	88415.2	222435	14735.8	6597.99	140719	0	1.24881e+06	8643.46	958548	284.39	7875.71	11941.1	229191	0	0	45239.8	1720.65	131200	0	573.425	5829.33	308.26	22745.5	940.426	4430.38	1204.63	51319.5	20936.2	6151.57	49048.6
E.12.3	147000000	1972.79	16748.6	2039.49	784510	10841.7	44744.4	0	357434	100588	50664.7	5173.53	4311.12	10899.4	56566.8	204825	0	0	1.4763e+06	69575	209395	10001	7932.65	192127	0	1.45355e+06	8817.44	1.50599e+06	241.039	14188.3	7468.77	177399	0	0	47975.3	383.821	100607	0	1018.17	6602.73	179.078	16588.6	1063.23	2659.56	1388.74	64147	19722	6018.07	42385
E.20	119000000	38099.5	15597.7	286893	226674	143521	84201.9	0	1.21082e+06	289979	53927.5	230398	157284	83963.8	266121	923411	459.175	4577.14	1.02272e+06	1.3306e+06	3.13179e+06	112123	8826.26	354823	8580.39	6.87291e+06	3.91559e+06	7.82343e+06	3497.12	457152	82919.9	1.85381e+06	0	527.914	167502	2189.39	1.14799e+06	0	378.436	129996	29582.3	157189	6986.65	485069	46090.8	1.88914e+06	718871	1.55766e+06	500544
E.20.2	132000000	33521.7	14542	307481	205627	102334	69019.2	0	1.16771e+06	270198	71374.1	251095	220428	127851	251189	789576	858.165	2628.14	943678	1.47873e+06	3.21995e+06	104894	5438.4	345948	8776.71	6.40068e+06	4.06497e+06	7.69017e+06	2925.88	329566	107021	1.98301e+06	0	330.192	153174	1546.78	1.12324e+06	0	0	148646	23264.9	164461	6084.28	452515	29794.4	1.70204e+06	723299	1.12773e+06	453466
E.20.3	103000000	41869	17255.1	363757	248541	145472	80003	0	1.11668e+06	322080	55858.8	251673	197538	123726	308212	787946	1090.21	5434.75	877654	1.38261e+06	3.5584e+06	120664	11516.8	377225	9713.6	5.74e+06	3.81277e+06	7.6019e+06	4218.67	469210	95623.8	2.13465e+06	0	389.845	118798	2709.69	1.10772e+06	0	470.115	147313	15487.4	164537	11478	468514	37818.6	1.73216e+06	655057	1.64468e+06	489481
E.25	13300000	188.298	8513.33	8560.45	0	1351.96	1618.69	0	175461	10614.2	7507.32	2185.52	2079.24	901.585	33635.2	18316.2	0	0	108215	33676.6	38375.6	3142.86	512.56	10392.6	134.433	766591	150525	111570	127.169	63865.4	2150.96	48153.6	0	0	9974.74	0	49383.1	0	19.2621	1330.07	275.356	1431.43	21.1084	30337.3	504.143	68415	33530.8	7741.62	17587.2
E.25.2	12900000	120.368	7741.31	9888.12	98459.7	933.007	1388.14	0	139088	9872.35	7385.02	1358.86	1697.29	702.177	15413.4	14940.3	0	0	108324	24962.3	36136.6	2882.6	484.442	10394.4	68.6552	693031	137643	123481	140.136	50153.3	1400.83	39407.8	0	0	4149.16	0	44135.8	0	19.8542	1211.96	280.213	1068.52	35.9993	24690.7	387.298	57641.4	28950.7	7815.68	15976.5
E.25.3	12800000	148.939	7050.16	6659.61	91877.5	1447.75	1539.35	0	143822	8951.46	5459.7	1060.64	1707.22	760.015	16604.9	15901.7	0	0	84068.2	35877.7	38371.8	3853.66	365.697	8423	77.8336	709787	132289	84457.1	92.9056	53630.3	1314.4	36997.2	0	0	9888.22	25.4976	46907.2	0	0	1451.75	106.205	1008.4	57.0541	28946.4	543.785	52915.3	32393.1	9657.28	9609.44
E.30	8440000	881.817	1869.37	8830.46	41016.8	1837.75	3636.08	0	36265.6	10082.4	4988.92	2197.23	1522.26	3676.36	14011.2	44158.1	0	0	122627	23474.2	56706.7	3839.25	592.981	19581.4	0	400773	13878.5	202407	0	384.885	1464.42	36441.2	0	0	12030	210.8	50020.2	0	0	698.338	1998.29	1114.52	205.159	300.01	339.813	2902.25	1230.15	4674.65	26377.2
E.30.2	8740000	842.908	1082.02	6874.87	43578.8	2057.42	2968.99	0	43083.7	9372.65	3312.02	2111.59	790.363	3513.67	13529.4	46440.8	0	0	131491	36738.2	64587.2	4653.11	305.333	14729.4	0	309113	11914.8	165362	0	1258	2986.24	19934.1	0	0	11347.6	404.506	33475.7	0	0	653.026	562.981	1193.98	332.323	664.433	291.154	1902	1576.35	4903.79	19808.5
E.30.3	8590000	977.402	1254.51	6727.68	33229.4	2165.77	1843.06	0	35580.3	7886.86	3217.84	1475.4	2728.03	4015.15	10675.1	26603	0	0	77355.5	29044.1	61183.2	4662.6	327.399	7810.74	0	188828	9204.16	126165	0	0	2446.26	21220.1	0	0	9551.01	318.527	26352.1	0	0	788.552	980.614	1530.73	306.546	414.932	249.956	2236.3	1705.43	3153.91	14168.7
F.00	464000	11921.2	100.216	1954.65	7641.52	1863.54	351.652	7.39424	2272.95	2641.94	105.063	1088.39	2276.96	293.142	898.762	11039.9	381.661	19.5654	184123	41537.1	88557.3	138039	2645.42	70307.8	7820.71	129345	395826	149705	59.5749	156529	896.533	137608	205.116	183.408	24313.3	2641.39	648807	0	0	4281.7	302.641	33484.2	306.055	2940.39	1144.45	9788.23	3183.17	8267.86	93071.9
F.00.2	480000	10953.2	135.452	1531.92	5845.14	1332.72	347.34	9.48501	2316.04	2591.39	110.623	1132.71	2467.57	1736.8	1063.68	16053.7	502.873	19.1815	174123	72941.4	120984	125875	3017.5	63261.7	6903	175266	343015	190614	295.111	98826.2	2736.68	153524	368.931	168.252	31355.7	4146.46	614034	0	0	6741.46	541.391	44984.3	611.87	2776.34	1963.84	13471.3	2899.41	13332.6	78646.1
F.00.3	734000	11904.8	178.106	2228.06	6412.86	1685.1	533.907	13.6803	2458.96	3242.12	94.279	1491.27	2799.86	2032.87	1348.96	13153.8	629.642	53.2553	156050	84121.1	166994	160019	3738.42	59069.3	6728.27	145012	389523	242472	330.758	105081	2918.88	205073	423.986	682.547	39699.1	6566.87	661744	0	0	9257.97	812.678	52410.3	624.413	3864.42	2028.9	13989.8	3694.24	12108.4	104785
F.05	183000000	38522.7	63636.9	80767.4	2.13879e+06	37012.4	43361.2	0	1.13039e+06	236430	6063.78	37027.5	18167	15928.7	160391	388146	266.234	773.549	5.37774e+06	172760	835715	22570	14238.3	244602	1615.62	2.76559e+06	321779	1.66163e+06	0	24544.4	8713.19	412963	0	0	420723	971.091	353872	0	1032.94	76248.5	1453.14	22870.4	333144	28898.7	13393.3	134394	57116.2	43807.4	238336
F.05.2	181000000	33928.8	38774	50580.6	1.83912e+06	27245.7	30136.8	0	908282	210398	6817.19	39244.8	29094.4	20477.4	118363	336466	0	419.942	4.04585e+06	179909	655355	12455.4	9847.22	166149	875.237	2.30158e+06	265792	1.41662e+06	0	19102	12893.6	194209	0	180.112	326321	243.468	205062	0	589.194	57353.8	1221.5	18430.2	343260	14552.1	10082.9	120398	42599.7	31173.3	155917
F.05.3	182000000	28175.2	49614.6	40313.2	1.76402e+06	39059.9	25061.4	0	1.00369e+06	199811	5617.71	30452.3	26256	20581.7	129081	232727	0	571.507	4.35606e+06	203261	743806	20533.1	10258.2	106462	357.782	1.90271e+06	245482	1.47751e+06	0	19356.1	15979	270008	0	0	309438	623.616	217470	0	604.312	71827.8	1252.47	27702.4	334056	20415.5	5436.49	96838.6	55425	21194.3	145194
F.12	93300000	651.602	19267.6	44799.8	293943	2695.42	2259.66	0	664833	37126.3	19644.3	3393.05	6769.87	4321.38	31746	89695.9	0	0	165348	40416.7	219436	7917.82	1876.02	23835.6	485.097	2.43813e+06	52212.8	246466	0	9760.58	1905.8	55060.6	0	0	41404	0	136995	0	0	4059.42	255.043	4960.27	357.98	11374.7	302.512	528035	549632	66582.7	25707.7
F.12.2	91300000	0	15264.4	22831.3	258098	1728.68	3308.73	0	554701	30613.9	21097.1	2298.34	4482.46	5416.14	24398.8	78292.6	0	0	104637	33630.1	153206	3712.2	1145.91	19130	456.863	2.15631e+06	53152.8	156657	0	9210.09	6446.97	30509.2	0	0	32033.7	0	128722	0	0	2437.38	0	5285.01	0	9590.95	0	479146	460456	72594	32798.6
F.12.3	88000000	1061.71	17810	29217.3	269764	2984.84	2670.99	0	679494	28161	11024.3	3388.4	9981.47	9514.65	28335.8	100023	0	0	191559	49902.2	214036	7456.85	2072.83	23943.4	676.455	1.61794e+06	64961.1	116031	0	6844.63	1602.04	82600.9	0	0	16374.7	325.419	150102	0	0	8649.53	407.225	7403.53	0	14563.2	1037.22	477932	560299	89974.3	49120.4
F.20	77700000	0	11475.1	139.087	161723	2518.49	289.18	0	773357	25133.7	12649.5	1169.88	2818.82	844.133	16204	18431.2	0	0	45305.8	26180.9	16011.6	2170.35	370.622	10534.7	0	3.06856e+06	22978.4	110880	0	28513.6	7395.01	17267.1	0	0	6546.42	0	34950	0	0	466.33	0	1055.37	0	1047.56	0	10049.7	4576.58	58130.4	12195.5
F.20.2	83400000	0	12636.5	0	237327	2095.64	265.114	0	911545	32368.8	17674.8	1293.01	3557.08	1238.89	20617.1	16867.7	0	0	59664.6	48878.6	20364.4	1790.88	163.153	7101.96	0	3.28398e+06	27289.2	128207	0	19652.7	14446.3	36853.5	0	0	6863.22	0	35875.7	0	0	259.542	0	966.176	0	2401.22	0	9248.94	9414.15	30096.1	14034.1
F.20.3	70300000	0	1268.6	0	46467.9	378.805	220.105	0	242279	6906.27	7101.67	211.752	0	205.545	12002.3	6968.56	0	0	5452.83	14224.4	7047.03	547.928	0	3993.46	0	2.23087e+06	10482.3	17876.4	0	6288.3	14636.2	6398.15	0	0	235.911	0	20523.2	0	0	181.474	0	0	0	0	0	2528.19	0	7609.1	3465.38
F.25	80700000	0	2143.83	0	118408	263.487	0	0	173888	4422.45	24290.3	0	0	975.29	7211.22	6441.17	0	0	90411.7	2785.61	8345.85	522.656	0	1440.52	0	1.40792e+06	0	22040.6	0	719.288	0	3034.8	0	0	333.993	0	2989.29	0	0	465.077	0	622.565	0	0	0	875.136	0	11735	3344.01
F.25.2	76300000	0	0	0	73060.3	0	0	0	95015.7	2072.92	15050.9	0	0	281.981	6615.24	5392.47	0	0	0	575.878	6587.83	198.041	0	1580.92	0	1.29413e+06	0	7533.96	0	0	395.69	1473.88	0	0	0	0	732.81	0	0	0	0	0	0	0	0	0	0	0	2118.43
F.25.3	78300000	0	2143.83	0	118408	263.487	0	0	173888	4422.45	24290.3	0	0	975.29	7211.22	6441.17	0	0	90411.7	2785.61	8345.85	522.656	0	1440.52	0	1.40792e+06	0	22040.6	0	719.288	0	3034.8	0	0	333.993	0	2989.29	0	0	465.077	0	622.565	0	0	0	875.136	0	11735	3344.01
F.30	110000000	0	122.909	0	81378.3	1799.94	407.325	0	217578	0	36541.9	119.34	0	478.583	10108.2	13487.5	0	0	0	6390.75	7773.72	3333.52	0	3080.98	0	1.76092e+06	3014.68	33767.4	0	0	10260.6	9119.62	0	0	138.554	0	26731.5	0	0	187.628	0	0	0	0	0	0	0	0	4830.56
F.30.2	90900000	0	5068.14	0	280043	2147.34	340.325	0	360094	27232	64527.2	201.08	0	1826.51	12145.6	12051.9	0	0	114687	16104.7	14639.6	4700.1	0	5017.15	0	2.63927e+06	3898.06	50592.1	0	1554.78	20318	27219.2	0	1930.76	1208.52	0	27630.1	0	0	285.284	0	1193.53	0	942.731	0	44417.5	46564.9	146.122	9459.12
F.30.3	83700000	567.809	16982.3	167.736	719599	5581.17	631.172	0	579959	51500.7	75931.1	1546.8	1458.98	4112.74	30260.5	30616.3	0	0	254512	34427.2	53489.9	6703.62	1420.35	16513.3	0	1.63701e+06	7819.24	175385	0	2403.06	22608.9	100110	0	3767.57	10592.2	0	44567.4	0	0	1446.58	0	4813.92	0	3602.25	0	126184	128456	1491.18	29374.5
G.00	75300000	78576	3037.93	23491	339559	41655.9	16823.9	0	38236.9	56969.2	3215.29	26202.6	17169.4	51473.7	18211.4	522816	704.751	1756.54	684854	110582	226560	37873.4	1719.7	166280	29470	161958	93086.3	326740	0	13425	7408.26	207807	2281.88	1006.74	23079.9	3383.5	447777	0	0	8146.06	401.251	24081.8	386.861	5975.99	3348.09	6916.89	3282.73	9119.3	124700
G.00.2	78500000	103220	2895.63	26772.7	362789	44634.8	25117.9	0	48198.5	71102.6	5064.63	30864.5	31879.2	89453.4	21635.4	420275	861.6	1996.85	763125	205350	329316	33212.9	1595.52	126659	21026.2	168026	90588.2	405842	0	16664.7	16575.4	267687	16320.5	348.535	11708.6	2209.04	783619	0	0	2780.42	733.081	76317.1	253.38	3099.79	1098.49	14925.6	3555.28	4772.93	50628.1
G.00.3	77300000	79724.1	3517.24	33862.5	321212	38092.9	16938.4	0	40777.6	57843.9	3788.28	13993.4	22969.2	77328.8	18838.2	510161	429.013	1029.92	724220	208449	502370	29962.8	1863.84	166617	18707.4	193752	86022.8	270599	0	14979.6	14817.7	199000	12556.7	416.682	8159.01	0	810902	0	0	2502.44	779.825	75132.6	110.221	3229.37	772.432	13756.7	2804.09	3568.48	56755
G.05	155000000	51090.8	155980	89834.4	1.32578e+06	91067.8	101865	0	2.45959e+06	251361	22203.4	258647	790256	94035.9	541815	1.25049e+06	1238.22	2599.66	3.15152e+06	1.33043e+06	3.16398e+06	200543	26923.9	1.07771e+06	10493.5	1.11773e+07	1.11005e+06	6.34142e+06	477.159	397598	48082.6	2.02157e+06	0	464.065	4.03449e+06	6301.82	747961	0	0	342992	4231.18	247227	23155.5	98133.8	23996	2.13906e+06	1.01105e+06	270396	797616
G.05.2	156000000	46743.4	133923	72723.1	1.33878e+06	71020.3	87726.7	0	2.38619e+06	252768	34104.3	280517	785282	100861	502954	1.13199e+06	815.466	1830.63	3.00855e+06	1.64308e+06	2.88711e+06	166699	24355.4	922630	19499.7	1.15773e+07	1.04881e+06	5.69847e+06	471.363	439285	61065.2	1.14017e+06	0	513.025	3.90706e+06	4474.8	685366	0	307.487	270356	2371.19	221994	16470	97401.7	25612.4	2.40695e+06	1.1071e+06	198179	759687
G.05.3	133000000	49557.9	108565	49933.1	1.0975e+06	66535.1	68435.1	0	2.19694e+06	139317	12448.1	114063	821084	69211.9	331363	824409	771.528	1618.41	2.3821e+06	990954	2.09007e+06	150310	17878.6	632590	10099.9	7.80489e+06	977236	2.63672e+06	0	288637	35885.6	1.38852e+06	0	700.699	2.59535e+06	6064.12	551721	0	0	234487	2774.74	165215	15423.3	77557.5	16107.3	1.80067e+06	853027	254411	566200
G.12	67300000	7673.47	30976.6	26698.6	626731	56863.8	30022.9	0	1.02471e+06	207896	34900.5	97755.5	52265.1	26274	271102	1.00525e+06	0	290.674	728058	453847	824658	29330.3	7242.09	172224	7330.22	4.23641e+06	641607	2.37995e+06	1853.37	329491	68447.3	543820	0	310.88	640106	458.054	769185	0	297.308	45203.9	1124.16	20828.9	8470.52	188714	2687.26	795502	404309	200763	225519
G.12.2	65800000	3699.1	24010.9	12293.8	463587	27941.5	20494.9	0	764830	156133	38502.8	62828	62199.6	28386.4	194311	563475	137.701	200.612	629116	420435	682615	20215	6543.03	81407.6	2973.03	3.3263e+06	573893	1.6444e+06	1015.37	279855	67201	496793	0	223.45	408861	152.389	580552	0	181.95	42647.3	700.495	16016.9	2437.8	153541	8182.16	696394	327015	147461	148866
G.12.3	74900000	4228.37	26674.5	29420.8	589694	35305.2	25674	0	870388	181343	36450.1	53310.9	43902.8	27216.1	198503	822934	0	210.283	654897	419052	587702	23710.3	5805.06	135193	6523.62	3.6796e+06	609221	1.5985e+06	1202.63	304994	78164.5	454022	0	292.731	127749	172.676	696398	0	177.918	38192.6	511.725	12573.2	6516.19	196677	9048.15	1.07325e+06	341846	153943	187791
G.20	98900000	1074.12	16088.8	4728.72	998885	3957.12	4381.66	0	889824	50385.6	51392.3	5389.31	2306.75	8593.11	50404.7	68768.1	0	0	275043	93200.3	151877	15629.6	2467.71	30723	689.073	2.82112e+06	69312.3	415582	0	58632.5	25392.2	58560.8	0	310.979	71100.3	0	87678.7	0	0	1289	407.604	6420.71	288.783	31644.7	815.206	675654	582002	122871	61870.6
G.20.2	104000000	1217.63	18904.5	1830.07	870708	3396.78	2022.03	0	960007	56421.3	58322.7	3010.3	2744.97	8163.76	45895.8	52866.1	0	0	260304	84622.6	140333	17423	1851.31	16914.7	819.361	2.88254e+06	93172	408368	215.8	36523.2	33033.6	86244.9	0	230.945	55897.6	0	95970.4	0	0	1616.4	203.427	6437.72	0	27500.7	579.607	583842	551149	110430	33442.7
G.20.3	102000000	3219.07	16202.9	3470.59	1.10161e+06	7071.64	5986.2	0	1.13223e+06	56584.1	40413.9	3759.41	4645.06	11916.8	47315.8	103631	0	0	245269	86423.8	167633	27180.4	3085.11	28926.7	836.183	2.62333e+06	140398	228494	0	65155.5	26912.3	148257	0	321.124	74373.7	0	125936	0	0	2628	412.085	7668.07	647.413	32532.6	1112.34	881662	693600	187242	75847.1
G.25	91200000	2059.04	15588.1	978.574	477706	9074.46	4860.03	0	786297	80714	44419.9	9363.23	8262.32	5402.74	40301.9	114597	0	0	305514	79197.4	109153	9958.25	5268.62	31964.6	0	2.39797e+06	98149.4	724948	0	137823	30717.4	116839	0	0	54919.8	0	170223	0	0	0	581.906	4685.19	1179.96	20714.6	1270.42	78619.6	61374.8	229254	38786.3
G.25.2	60000000	323.536	711.81	2080.07	426101	9615.62	6375.31	0	713578	78227.1	35512.8	9572.87	9388.52	4638.96	48072.8	100575	0	0	252419	70154.1	131668	12834.2	7228.58	36600.2	0	1.65309e+06	81112.2	677615	0	126397	22810.9	132866	0	0	49285.6	239.562	138613	0	171.784	6317.35	875.639	5245.58	1094.61	22881.1	1700.3	64850.5	56524.6	351273	38881.7
G.25.3	91800000	2962.26	19670.2	3672.08	584183	7090.3	7928.75	0	906028	103391	48936.5	8323.05	9113.49	6182.91	54234.9	151590	0	0	391562	95048.4	135645	13063.1	9127.92	45874.7	0	2.70142e+06	94173.9	567819	0	177626	31060.9	142568	0	0	60376.6	0	204816	0	273.156	5997.06	595.493	5642.32	2145.39	25417	2468.77	99968.4	76837.2	328992	55312
G.30	90800000	1183.62	3354.55	5896.07	499767	4992.62	2820.32	0	589894	48547.1	35765.5	9921.63	2986.08	9698.48	40223.7	79990	0	0	229436	73798.4	110867	12358.2	10854	40259.5	0	2.17389e+06	35810	559252	0	105407	8294.15	53368	0	0	26245.9	0	92373.4	0	0	4027.97	809.465	4087.42	673.021	11758.7	1276.31	89137	51778.5	232723	40279.9
G.30.2	95100000	1078	5427.95	2994.33	382948	4576.96	3188.22	0	580348	49388	36567.7	8372.62	2478.26	10506.5	28620.6	63018	0	0	299409	69010.4	91482.6	10976.1	9362.39	24249.7	0	1.97071e+06	34552.3	435069	0	77555.3	10465.8	67230.8	0	529.025	20758.4	0	87791.5	0	0	4489.01	443.655	3630.88	429.64	9152.9	518.039	74984.5	38347.3	173299	27930.4
G.30.3	101000000	2872.87	6365.06	3759.09	449919	7716.41	3743.75	0	708264	47663.4	31126.1	8232.1	3161.33	12283.4	35044.9	102435	0	0	200774	63934.7	97418.3	17379.5	14351.5	34660.5	0	2.39692e+06	53093.3	249913	0	96597.4	20683.3	99544.1	0	0	26141.4	257.765	113323	0	0	5306.77	0	5483.63	350.967	11054.6	910.409	56202.6	55452.1	337081	48039.3
H.00	127000000	275466	9890.06	29929.7	273583	27481.1	8434.18	0	41245.8	91534.1	852.74	30960.1	21730.3	21513.5	19471.8	526668	10901.3	388.225	2.4173e+06	100523	186399	106921	3048.1	147977	6671.53	182809	390067	205606	0	389087	1346.89	196360	2937.84	620.567	21758.8	2698.91	414040	0	0	5592.99	286.797	17548.4	374.49	6926.04	3931.08	7645.07	3067.67	7055.3	109309
H.00.2	81400000	148575	5561.4	11244.3	129128	12554.6	3215.1	0	20674	42362.4	745.064	15865.5	17106.2	17175.5	10002	279978	11106.4	154.333	1.2911e+06	75080.5	128378	52687.2	840.604	59486.5	1901.88	88091.8	220812	110166	0	196075	1521.74	90224.5	2464.34	672.252	19315.8	2427.22	476975	0	0	6376	347.966	22345	317.702	3097.51	2574.65	6902.79	3277.03	8387.34	120064
H.00.3	104200000	263145	13617.2	28173.8	245868	31311.2	10420.7	0	37931.6	108723	1009.43	37941.3	36022.2	35830.8	20540.3	464986	19021.1	864.959	2.12403e+06	163570	278056	113108	3964.07	79502.1	4264.63	168032	375317	234764	0	396187	3339.96	347552	1623.62	963.575	12371.9	1909.42	1.29463e+06	0	0	3186.86	606.803	112467	615.776	2482.33	1495.24	26749.4	2861.51	6290.72	74595
H.05	4240000	2296.97	181.819	3346.69	79439.7	1402.41	5456.57	0	5396.11	2301.83	0	870.741	331.577	2813.23	6893.45	47241.2	0	0	70519.9	11494.5	17696.1	600.745	0	13049.4	0	43261.1	1688.27	108253	0	0	0	14042	0	0	1301.52	0	13062.2	0	0	1885.31	0	443.519	513.967	686.306	0	2538.5	1647.35	343.438	7435.1
H.05.2	5240000	1925.04	282.164	1069.83	85659.3	1031.32	3911.16	0	4520.77	2031.63	0	830.258	303.774	5364.38	7552.82	53374.2	0	0	89208.9	14543.1	21983.1	330.912	0	17311	0	42306.9	730.505	104602	0	0	0	8950.97	0	0	1522.81	0	12517.8	0	0	1284.37	0	852.482	0	479.864	298.067	2128.75	1337.45	293.829	7057.23
H.05.3	4740000	2896.11	550.67	3476.01	72014.2	1926.79	5894.78	0	6532.2	3122.59	178.489	1264.95	644.94	6746.78	8662.18	58826.4	0	0	90130.2	25901.9	25512.8	579.178	250.373	15700.4	0	34924.9	922.878	108663	0	147.971	273.99	15991.1	0	93.6825	2144.98	135.857	14769.3	0	0	1923.46	0	1063.47	249.433	302.022	253.158	2664.33	1888.28	570.412	8656.38
H.12	95300000	987.006	9996.08	20590.5	378556	14293.1	18232.6	0	413597	85604.6	33852	19535.3	16754.4	7240.76	187704	210844	0	226.918	180105	115141	288454	36697	1996.69	30430.6	327.007	4.42681e+06	635214	633059	749.72	555511	0	234262	0	0	78794.1	183.514	541429	0	0	16357.1	2971.36	40936.9	13917.8	149272	7430.51	799155	353465	70390.3	49971.1
H.12.2	76800000	1252.63	4907.47	33000.6	324713	12970.2	19254.4	0	365422	66514	26725.8	19778	12262.7	12379.4	147677	230649	0	211.359	161976	120095	271506	21610.6	2513.02	39785.3	264.207	3.53496e+06	480108	568733	339.215	420689	78439	122511	0	0	118745	0	423956	0	0	15754.7	2124.69	34881.8	18853.9	118924	6587.58	608907	274878	71257.8	56468.6
H.12.3	80500000	2194.59	7317.47	25923.3	324114	19598.1	16143	0	347861	76653.5	24926.1	23306.8	21109.9	20050.2	133958	224782	0	618.807	195789	143517	296650	33789.6	2327.11	23373.2	447.335	3.29634e+06	447836	576177	426.151	360332	71528.3	205401	0	0	97372.6	265.727	439500	0	0	23742.1	3500.18	39455.6	31494	121141	6764.32	626272	302707	85038.6	62837.9
H.20	192200000	634.283	16201.5	316.781	745705	13513.7	3965.44	0	654987	48561.5	45471.7	6242.23	3454.8	3954.69	52659.8	72223.4	0	0	165073	23935.1	76205.8	9211.17	8061.82	20291.8	0	3.83219e+06	71648.5	392777	0	202434	5999.98	95387.4	0	0	23679.2	0	62331.7	0	0	1038.25	584.927	2262.67	622.137	7925.65	645.291	37281.3	19128	85722.1	29036.1
H.20.2	184100000	1147.02	17115.2	145.156	820591	10442.1	4656.21	0	571797	42988.8	55472.7	5308.18	5268.11	6959.76	57826.9	97116.3	0	0	258450	75876.1	102230	7619.19	7555.3	30942.5	0	3.51715e+06	58320.7	473060	0	173255	8723.75	117539	0	0	28254.5	0	59140.6	0	0	2664.51	1374.15	4045.38	388.123	9663.07	1584.51	36627.9	20688.4	23265.2	36404.7
H.20.3	172800000	2776.77	22979.2	634.354	903844	19047.1	7318.74	0	596269	60644.4	52864.7	11561.5	10580.2	9972.14	81063.7	95026.4	157.656	353.174	302059	120576	171160	11101.3	10922.6	36902.4	0	2.74194e+06	58773.6	633071	929.686	161686	6632.46	216190	0	0	47566.5	312.579	85802.8	0	0	5294.96	4113	5458.44	1034.15	13217.8	1895.97	47158.5	25839.3	64673.1	0
H.25	86600000	13629.1	38097.7	0	3.07477e+06	84187.6	41491.1	0	583624	583229	356714	47522.8	45139.9	56691.6	240628	1.27534e+06	6284.07	1413.16	1.2675e+06	391182	994594	5918.48	7676.39	407159	0	1.18698e+07	144425	4.55519e+06	0	15316.4	4073.21	1.565e+06	0	0	284875	1713.83	1.10925e+06	0	0	9072.37	54308.9	23992.4	3447.43	1094.78	8234.1	27152.8	15006.4	45413.3	408237
H.25.2	71300000	13231.1	40098.6	0	2.45448e+06	57436.7	22583.8	0	536700	520759	300767	34078.9	27110.7	52480.1	147924	836362	3511.95	655.02	867610	353210	863604	3269.86	4196.63	222632	0	7.74217e+06	80530.2	3.50245e+06	0	8985.07	5402.14	901643	0	0	248151	898.981	667568	0	0	6942.41	40062.9	19085.1	2395.2	937.095	3834.39	14570.6	11614.3	25643.4	269054
H.25.3	82200000	21042.2	45633.8	0	2.98219e+06	67258.3	28944.3	0	624269	577074	328515	37527.9	40874.2	67278.3	220070	1.14264e+06	4448.02	700.748	1.02007e+06	425702	1.13339e+06	4512.77	6806.33	192686	0	8.8884e+06	108871	3.99312e+06	0	10414.1	7294.27	1.32144e+06	0	0	235777	1101.78	878448	0	0	8662.43	35066.6	21076.1	2961.91	1044.71	8790.22	16974.5	12833.7	37676.4	358154
H.30	19600000	1460.68	1375.09	140.662	250634	10324.8	5384.53	0	32173.9	36633.8	16990.2	8770.66	3045.74	15322.7	21732.2	48159.5	0	232.856	234990	69334.1	84789.1	947.69	434.362	77877.2	0	281069	3260.08	293599	0	842.815	2632.94	64833.9	0	0	12428	233.636	95563.9	0	0	1765.66	3512.18	3787.44	1283.35	636.252	835.955	6787.71	5325.75	5390	43026.3
H.30.2	16600000	2005.72	914.269	0	286388	11722.1	4852.62	0	31277.3	50341.5	22183.8	12266.6	4840.1	27177.7	32739.4	70507.1	172.032	202.563	255719	119687	119519	610.263	636.844	100229	0	346888	5456.45	373638	167.266	1040.7	5155.79	94573.4	0	0	21207.4	248.802	115304	0	0	2823.03	4523.54	3763.08	1392.26	619.993	942.823	8670.82	5192.78	6639.71	39781.1
H.30.3	10400000	1392.33	1065.28	0	152792	7089.38	2380.71	0	19201.7	22985	9454.26	5433.78	2670.58	15898	14382.2	21654.6	0	193.285	135919	49499.6	64092.5	1112.92	328.355	41124.1	0	150363	2465.31	193849	0	456.266	2914.35	54582.2	0	0	5683.09	401.913	48740.9	0	0	1329.05	1882.37	2828.02	232.149	211.168	524.023	4530.9	3021.14	3775.9	26726.3
I.00	149000000	516.516	59.8255	143.248	408.754	166.676	168.204	3.07798	359.551	811.525	38.4751	228.863	117.92	689.225	258.819	4127.94	9.42747	8.9581	9941.94	1466.4	1887.75	527.237	27.9315	2517.93	400.473	4163.04	1658.03	3541.82	0	310.904	127.817	2677.09	3.5818	12.9727	216.432	84.2329	9900.82	0	0	86.9231	8.70494	948.418	15.8158	55.3099	31.0531	633.158	121.646	199.351	1048.31
I.00.2	145000000	426.999	46.8018	104.821	248.201	70.3662	95.6062	0	248.727	653.504	19.6926	145.111	78.3764	536.821	164.857	2893.62	0	2.7359	9187.26	1123.08	1172.42	392.733	16.3184	1827.23	390.137	2342.85	1108.95	2464.6	0	202.329	98.9763	0	0	11.07	133.988	29.3842	8838.84	0	0	42.6296	6.19074	748.268	9.94144	43.7154	23.1844	484.701	93.6842	121.637	905.041
I.00.3	151000000	424.461	58.4564	99.8298	421.394	176.364	147.12	0	242.005	806.65	42.9663	198.423	182.569	1885.35	306.726	4223.22	0	0	11165.2	1982.12	2917.63	590.182	0	0	462.377	6019.02	2354.94	3288.8	0	175.228	163.329	3513.66	27.4765	39.3138	218.9	32.4905	14382	0	0	100.127	0	1374.12	0	0	28.9838	753.861	187.741	194.329	957.401
I.05	229000000	14473.2	211067	45709	2.70489e+06	171518	148001	0	3.06984e+06	605560	14173.7	48510	119486	24829.9	557403	1.91482e+06	613.086	853.783	5.72773e+06	742080	3.5228e+06	14997.9	11548	521750	1334.04	4.91245e+06	162799	5.84754e+06	1276.44	364605	60200.4	1.54003e+06	0	0	492266	1027.72	1.0656e+06	0	6731.57	689008	1237.03	391256	24592.5	170314	23899.5	179862	92605.6	62444.4	780050
I.05.2	225000000	18933.8	211739	38889.7	2.6927e+06	168805	116116	0	3.11883e+06	629188	0	52440.3	190309	37990.4	598867	1.75975e+06	1046.2	1291.9	5.66051e+06	815766	4.06291e+06	17089.9	14691.4	439544	1085.7	4.14701e+06	182520	5.9368e+06	1260.22	372777	93118.8	1.55863e+06	0	0	491983	1114.35	1.04076e+06	0	7476.14	787870	1753.62	356981	22451.3	229478	13218	177874	107846	85986.9	784758
I.05.3	226000000	14945.2	216020	40753.3	2.73582e+06	138762	129445	0	2.75627e+06	514126	18012	31969.8	140220	34495.3	515057	1.75489e+06	643.629	1002.43	5.58608e+06	972813	3.19789e+06	16006	13476.6	510125	1285.26	4.88359e+06	169595	3.98938e+06	568.262	407796	85683.4	1.59906e+06	0	0	509378	948.035	923946	0	8256.79	726001	1100.15	349273	22573.5	216234	12593.4	192212	107328	57947.3	761643
I.12	154000000	138057	40148.5	126880	366878	59508.2	61904.4	0	968407	169526	32983.2	115486	85620.5	35926.2	451889	989785	369.013	1647	4.70939e+06	775321	861418	259611	13046.1	297967	23025.8	4.93974e+06	1.17483e+06	3.33964e+06	626.187	188065	44226.7	727536	0	430.481	244002	2342.65	416318	0	470.898	34571.6	3049.16	42662.1	168470	67427.1	22744.9	361612	142182	356855	284157
I.12.2	123000000	124890	30631	0	226267	90203.4	41127.8	0	0	0	4673.34	400.907	60841	51718.4	249.537	0	235.952	996.835	4.11924e+06	815564	824782	218983	4056.47	117183	0	3.16985e+06	1.05904e+06	1468.27	0	118933	42484.9	516376	0	322.871	0	1407.3	363363	0	196.203	19953.3	2169.62	41799.7	0	61348.7	10275.8	253343	131780	244093	225941
I.12.3	138000000	124238	27517.8	120986	315845	59789.4	49958.1	0	786995	120298	13684	39360.3	54830.5	44012.3	251743	734487	360.72	1227.18	3.4541e+06	658488	764623	249454	14546.1	216517	13896.8	3.25454e+06	967333	2.11905e+06	367.123	170042	36549.6	608278	0	0	156881	3380.73	295982	0	413.273	20677.7	2165	33905	106343	64734.1	18659.8	293674	135744	381819	214858
I.20	175000000	15108.5	167602	1775.41	2.92177e+06	81631.2	73899.9	0	5.01894e+06	794167	448644	70048.2	27682.2	34561.5	689039	1.56879e+06	824.818	1301.81	2.98547e+06	577895	2.51199e+06	107778	17605.3	490540	421.846	1.57967e+07	292885	7.23924e+06	254.824	19818.3	20680.5	1.76143e+06	0	0	568213	1336.09	2.23576e+06	0	0	33219.6	3983.72	620866	4305.03	4196.88	11708.2	67040.6	18088.5	88288.3	503872
I.20.2	166000000	16627.1	94316.6	1506.84	2.2404e+06	65871.3	36090.3	0	3.7742e+06	409890	238200	47257.2	19410.3	36524.1	385526	1.00857e+06	754.481	560.83	2.23627e+06	479924	1.52636e+06	80091.1	10673.7	265561	0	8.86115e+06	67655.5	4.11165e+06	186.7	8732.33	14955	877037	0	182.791	274490	1012.79	1.28114e+06	0	572.823	33297.2	6614.04	636467	2385.27	2773.52	10205.5	53820.7	16188.1	74851.8	416466
I.20.3	167000000	29700.1	163030	6151.83	2.64438e+06	101883	65954.8	0	4.75614e+06	614921	258502	58830.9	42639.7	43162.5	491038	1.28161e+06	1213.97	1813.81	2.69587e+06	617125	1.85335e+06	113487	30761.1	362229	0	9.89761e+06	94369	5.71704e+06	257.842	15378.1	19063.1	1.49925e+06	0	0	408935	1759.91	1.57519e+06	0	809.471	48726.5	9171.5	694099	2511.59	4356.19	16628.2	93805.5	24406.3	86922.6	505472
I.25	77500000	0	4906.74	0	47245.9	252.267	1472.02	0	145319	18571.5	26487.7	789.539	718.738	2345.62	17865	10251.8	0	0	46641.1	41977.1	33378.3	11801.6	351.297	3285.7	0	1.87072e+06	353022	66582.3	0	37046.9	12304	23913.9	0	0	3436.28	0	196073	0	0	852.371	167.449	3410.72	0	8782.19	230.017	176032	69119	11874.3	15744.3
I.25.2	86500000	0	3024.25	207.548	111258	1909.87	3648.46	0	436142	34201.2	29891.3	2643.47	1186.2	5257.26	20045.8	32428.2	0	0	55545.7	98290.9	66847.6	23237.1	387.235	6049.66	0	2.22037e+06	212962	126512	0	45276	19824.5	13826.8	0	0	9598.83	0	203568	0	0	957.038	305.836	4145.85	0	18818.5	766.521	205953	124891	16578.3	28716.9
I.25.3	98400000	0	2753.92	0	37635.1	456.255	749.808	0	175941	27806.2	29466.2	879.468	511.85	3057.12	14969.7	14583	0	0	48299.7	65120.6	37111.3	15284.1	0	1369.53	0	1.20041e+06	179097	45228.4	0	24754.2	26482.7	11087.8	0	0	2411.76	0	236333	0	0	909.526	0	3774.51	0	9340.11	0	104669	71829	6742.92	12254.5
I.30	134000000	2105.64	18056.3	3419.27	430211	17241.6	6657.4	0	655262	83442.2	37154.4	5902.21	7445.84	8504.27	35559.2	125458	0	0	369636	47944.4	125071	15458.1	18466.1	31598.3	0	2.93976e+06	62619.8	415451	0	115972	9629.57	89855.1	0	0	50757.5	363.659	123315	0	489.655	5128.55	2012.43	10158.9	751.313	24308.4	1374.41	169981	115892	46936.4	66476.4
I.30.2	121000000	2160.63	10106.8	1788.31	347224	9374.57	3219.5	0	503428	54453.3	30824.1	2918.37	4575.96	5874.75	25881.9	62542.8	0	0	259302	55863.4	103098	14462.6	7359.37	13139.7	0	2.41389e+06	56851.4	290548	0	95756.7	5043.98	91952.9	0	0	22566.8	0	93726.7	0	0	2964.74	813.47	8880.01	579	18162.2	1470.58	124042	78618.1	18556	36870.4
I.30.3	112000000	3127.5	20686.4	4523.47	458185	15592.1	8676.09	0	648296	99857.8	38862.5	6021.42	10446.9	8388.38	43746.1	129460	0	289.472	310967	85809.4	141534	20692	19282.2	26940.8	0	2.60909e+06	71854.8	411276	0	123018	9437.65	182212	0	0	50553.7	316.259	121857	0	368.031	9472.66	2175.54	15287.9	1103.7	30214	1892.98	183479	114916	44153.2	64537
J.00	104000000	33495.2	12959.2	27158.5	221868	52460.1	29635.8	0	43689.5	83168	4625.94	30395.6	24000.3	120748	26574.5	611929	44631.5	2161.46	540032	326932	353616	52659.1	2746.06	207862	20106.5	311762	91247.2	348119	0	22271.1	28554.8	235503	1318.25	1774.1	9861.1	2202.61	880834	0	0	2092.48	460.749	76374.5	279.585	1905.7	1323.79	17836.5	2452.07	5981.82	48298.9
J.00.2	99200000	32081.5	11267.6	16965.1	201232	35158.6	20423.5	321.56	36430.9	75378.9	3761.21	19751.4	14400.2	155863	21393.4	491498	55351	1769.44	482433	210910	310832	38080	1980.92	166754	17624.5	256443	90276.3	372559	0	14809.8	31947.5	343944	13052.3	280.909	7951.28	1086.26	623532	0	0	1579.85	592.214	54518.4	133.151	2240.25	827.713	11806.3	2369.71	3856.39	44966.4
J.00.3	110000000	36064.9	11828.8	22149.3	220765	29932.4	25030.3	0	30518.9	78500	3586.45	23421.8	15031.9	172032	24640.9	647680	50551.1	1455.2	586610	278528	319378	40886.5	2039.78	275113	21359.4	295496	96659.5	420031	0	26124.8	35675.1	253465	2016.95	2658.95	12610.9	1519.99	1.41838e+06	0	0	3583.67	701.204	124841	657.829	3016.97	2325.34	30098.2	3137.33	8678.02	81621.3
J.05	197000000	23266	242758	52742	3.70992e+06	79124.4	286630	0	1.81505e+06	388894	18742.9	46096.2	38410.8	50254.1	501115	1.06156e+06	226.432	783.979	3.70244e+06	884533	1.61222e+06	30437.8	31359.4	1.82906e+06	3615.32	7.62085e+06	193627	1.33013e+07	543.391	319269	33067.7	1.14297e+06	0	568.188	679246	5325.2	981339	0	6147.57	162170	669.126	53913.7	11829.3	42612.5	15877.3	436914	174033	74107.9	365688
J.05.2	187000000	21908.6	89415.9	43848.3	3.07212e+06	41627.8	206909	0	1.73739e+06	284538	24133.7	25315.5	0	41363.2	370668	954236	202.625	0	2.99079e+06	532884	1.12387e+06	18532.7	16664.1	1.21836e+06	2770.12	4.91411e+06	114451	7.7988e+06	647.937	182809	24801.9	633286	0	0	392981	1267.24	679502	0	2998.37	92849.5	0	40642.4	8833.01	33709.4	11697	287656	105989	57852	279772
J.05.3	177000000	30507.1	97445.4	43511.2	3.41256e+06	152093	286854	0	1.43239e+06	379553	19903.9	68686.5	55948.2	4083.69	422888	984574	0	685.579	2.98369e+06	834400	1.43559e+06	35507.5	17146.5	1.51923e+06	3015.96	4.57513e+06	176167	9.57078e+06	676.667	162339	53360.3	820783	0	777.256	454427	3752.45	989114	0	3625.69	62379.6	258.67	52822.3	8397.93	47536.6	19043	337872	139027	66619.6	303756
J.12	46300000	5518.16	19132.8	10725.2	209614	61161.1	48876.3	0	826542	240179	29432.6	144183	40887.4	43626.9	262374	454525	0	1240.87	299626	739050	1.28157e+06	40290.5	2320.23	311685	4198.58	4.20444e+06	568206	2.67852e+06	1474.33	164399	56790.5	517757	0	182.941	354715	965.795	1.39195e+06	0	0	91957.3	13345.4	45968.3	47339.1	573653	24823.4	972295	413780	235411	303208
J.12.2	46700000	8867.94	17834.4	13673.3	185738	54339.5	32713	0	786919	186521	22625.2	102252	46432.1	50314.8	257763	369264	0	1444.32	278108	718796	1.15124e+06	37453.1	1066.04	165099	3845.01	3.21007e+06	428151	2.36006e+06	1753.12	103680	43753.1	510090	0	0	293172	1583.5	1.17372e+06	0	214.695	98165.3	17667.2	41288.6	42434.8	582776	12861.4	772399	446673	156216	237321
J.12.3	45200000	8046.88	23628.6	15880.8	210627	79689.2	44643.9	0	890706	194439	13667.6	107405	54545.2	45386.2	222395	439046	308.577	1160.86	244718	589676	1.15182e+06	46494.6	2991.07	260463	5141.21	3.02713e+06	485790	1.91869e+06	1988.89	137090	31703.2	569669	0	0	275175	1716.42	1.31114e+06	0	0	85537.3	15674.9	37322.6	57635.9	612477	27394.6	945798	456335	270955	304412
J.20	193900000	6037.85	28504.9	14087.7	405704	37589.8	18386.7	0	475223	137095	60950.8	38834.8	50044.5	52990.7	163846	430896	419.321	0	437757	534604	1.34697e+06	49515	6563.49	104982	12097.4	4.64149e+06	423285	1.85786e+06	190.007	101934	65568.1	596243	0	198.008	388618	1260.38	325363	0	0	18678.8	4561.39	35164.8	3096.55	116115	19735.2	3.17192e+06	1.92857e+06	45411.7	166955
J.20.2	105000000	11066.1	54811.1	36780.8	618736	71856.9	41846.7	0	712758	266541	69231.1	93891.9	75895.5	80504.2	282421	709389	894.844	757.21	678640	793397	2.44475e+06	88515.7	20656.4	248383	26765	6.57908e+06	602610	3.28591e+06	339.133	173547	111421	988727	0	466.238	585795	2916.58	578352	0	596.93	23975.7	7655.39	45953.7	9959.22	168346	41077.4	4.37915e+06	2.91625e+06	68321.3	413504
J.20.3	192200000	6327.58	40413.1	26239	469997	45513.8	30468.8	0	542638	166154	69040.3	41369.8	44157.6	49536.2	187748	555610	440.881	232.544	472833	661270	1.36716e+06	58484.4	11562.2	186154	21374.6	5.62786e+06	466865	1.63308e+06	226.581	122373	79600.9	627983	0	213.722	439664	3887.03	426098	0	248.545	15421.9	6696.3	33917	6161.31	139123	26986.2	3.76039e+06	2.47787e+06	51830.4	256206
J.25	66700000	6918.26	35304.9	496.737	3.31105e+06	80614.4	138177	0	580193	162455	26406.9	13566.8	28570.3	12380.1	365950	202221	234.812	0	1.09945e+06	3.70776e+06	604942	30403.5	7752.14	1.2548e+06	427.861	2.83441e+06	18765.3	6.74689e+06	0	1451.46	234.28	551326	0	0	260887	5223.01	507153	0	0	8384.57	1869.67	10248.2	2445.52	685.78	3498.09	96207.7	8203.93	24622.4	238511
J.25.2	111000000	5834.09	53512.7	0	4.04623e+06	72037.6	157434	0	758941	318026	62679.3	15214.4	32160.4	17561.9	638274	455234	172.734	323.94	1.68076e+06	5.00495e+06	917379	35809.2	7604.24	1.72127e+06	766.761	4.53354e+06	26893.5	1.16193e+07	0	2269.04	885.562	869985	0	162.354	650568	3563.19	685971	0	0	9752.1	1388.63	17677.4	3381.02	712.387	2975.13	153236	6673.03	19010.5	303289
J.25.3	109000000	16970.6	47553	0	5.08412e+06	112808	144013	0	786996	292502	40663.4	18408.5	41769.4	19943.1	541521	374270	338.065	0	1.64101e+06	6.03915e+06	961007	39175.9	11708.7	1.43129e+06	422.201	3.20717e+06	22020.7	9.75572e+06	0	1534.74	479.97	946500	0	294.648	437020	8608.36	642697	0	0	13700.4	3937.43	16507	3935.17	1908.24	4158.12	142544	12061.4	33324.1	395169
J.30	147000000	2445.15	20381.6	7601.82	515874	12637.2	22556.3	0	1.01206e+06	132306	72612	9765.63	20842.5	25133.2	72819.9	316253	716.665	0	237338	489665	266192	31895.9	3251.13	51017.3	1058.45	6.44429e+06	854959	523592	0	324100	131542	259229	0	0	90017.4	0	999393	0	0	10295.4	798.892	12401.8	4516.59	359124	5190.75	1.11865e+06	551110	102235	116110
J.30.2	173000000	4398.03	24742.9	15266	597952	16645.1	31357.3	0	1.0828e+06	138524	77080.4	14538.7	26003.5	30906.7	78181.9	406597	1232.5	0	317651	505556	386941	31393.9	4699.34	67085.1	853.998	6.87816e+06	988519	680600	484.107	380353	120017	316801	0	0	119472	0	1.05319e+06	0	0	14507.8	2083.43	17050.4	8558.57	343615	7065.98	1.22787e+06	573049	124111	174301
J.30.3	121000000	3388.73	12051.1	6288.95	406197	13147.4	22869.7	0	784649	102224	50597.4	7031.23	18467.1	23994.8	63248.8	270450	988.932	0	165165	278415	312019	20360.2	2762.41	35566.3	394.818	4.4745e+06	636774	281615	344.046	244736	66952.9	180333	0	0	75577.5	324.633	931044	0	0	7964.37	1236.41	12611.3	4725.14	319401	4346.01	913948	401685	116190	135441
[truncated: 4 more columns]

## Sheet: Supplementary Data 2
overall abundant ASVs	frequently abundant ASVs	ubiquitous ASVs	the potential main drivers of cohesion index
ASV_100	ASV_9	ASV_100	ASV_30
ASV_101	ASV_13	ASV_10	ASV_104
ASV_102	ASV_30	ASV_11	ASV_1
ASV_103	ASV_34	ASV_115	ASV_20
ASV_10	ASV_12	ASV_12	ASV_66
ASV_104	ASV_32	ASV_125	ASV_51
ASV_105	ASV_6	ASV_13	ASV_24
ASV_106	ASV_5	ASV_138	ASV_2
ASV_107	ASV_2	ASV_14	ASV_4
ASV_108	ASV_14	ASV_15	ASV_132
ASV_109	ASV_16	ASV_1	ASV_106
ASV_110	ASV_19	ASV_16	ASV_95
ASV_11	ASV_37	ASV_17	ASV_112
ASV_111	ASV_33	ASV_173	ASV_57
ASV_112	ASV_29	ASV_18	ASV_88
ASV_113	ASV_23	ASV_19	ASV_34
ASV_114	ASV_35	ASV_20	ASV_59
ASV_115	ASV_28	ASV_2
ASV_116	ASV_18	ASV_22
ASV_117	ASV_1	ASV_23
ASV_118	ASV_7	ASV_26
ASV_119	ASV_10	ASV_27
ASV_120	ASV_52	ASV_28
ASV_121	ASV_4	ASV_29
ASV_122	ASV_15	ASV_32
ASV_123	ASV_45	ASV_3
ASV_12	ASV_31	ASV_33
ASV_124	ASV_3	ASV_35
ASV_125	ASV_11	ASV_36
ASV_126	ASV_36	ASV_37
ASV_127	ASV_43	ASV_38
ASV_128	ASV_24	ASV_39
ASV_129	ASV_55	ASV_4
ASV_130	ASV_27	ASV_40
ASV_131	ASV_8	ASV_42
ASV_13	ASV_50	ASV_43
ASV_132	ASV_26	ASV_44
ASV_133	ASV_44	ASV_48
ASV_134	ASV_83	ASV_50
ASV_136	ASV_67	ASV_5
ASV_138	ASV_17	ASV_52
ASV_139		ASV_54
ASV_140		ASV_55
ASV_141		ASV_57
ASV_142		ASV_60
ASV_143		ASV_6
ASV_144		ASV_67
ASV_145		ASV_69
ASV_146		ASV_7
ASV_14		ASV_72
ASV_149		ASV_75
ASV_150		ASV_79
ASV_153		ASV_83
ASV_15		ASV_8
ASV_154		ASV_88
ASV_1		ASV_9
ASV_16		ASV_93
ASV_161
ASV_165
ASV_168
ASV_172
ASV_17
ASV_178
ASV_183
ASV_18
ASV_19
ASV_20
ASV_202
ASV_2
ASV_21
ASV_22
ASV_23
ASV_24
ASV_251
ASV_25
ASV_26
ASV_27
ASV_28
ASV_29
ASV_30
ASV_31
ASV_32
ASV_3
ASV_33
ASV_34
ASV_35
ASV_36
ASV_37
ASV_38
ASV_39
ASV_4
ASV_40
ASV_41
ASV_42
ASV_43
ASV_44
ASV_45
ASV_46
ASV_47
ASV_48
ASV_49
ASV_50
ASV_5
ASV_51
ASV_52
ASV_53
ASV_54
ASV_55
ASV_56
ASV_57
ASV_58
ASV_59
ASV_60
ASV_61
ASV_6
ASV_62
ASV_63
ASV_64
ASV_66
ASV_67
ASV_68
ASV_69
ASV_70
ASV_7
ASV_71
ASV_72
ASV_73
ASV_74
ASV_75
ASV_76
ASV_77
ASV_78
ASV_79
ASV_80
ASV_81
ASV_82
ASV_83
ASV_8
ASV_84
ASV_85
ASV_86
ASV_87
ASV_88
ASV_89
ASV_90
ASV_91
ASV_9
ASV_92
ASV_93
ASV_94
ASV_95
ASV_96
ASV_97
ASV_98
ASV_99

## Sheet: Supplementary Data 3
Topological properties for constructed network			Comparison of the topological characteristics of the built and random networks
Indexes	Constructed Network		Indexes	Constructed Network	100 Random Networks Indexes
Total nodes	160		Average clustering coefficient (avgCC)	0.274	0.031 +/- 0.008
Total links	348		Average path distance (GD)	5.627	3.658 +/- 0.050
R square of power-law	0.822		Geodesic efficiency (E)	0.231	0.312 +/- 0.003
Average degree (avgK)	4.038		Harmonic geodesic distance (HD)	4.324	3.203 +/- 0.033
Average clustering coefficient (avgCC)	0.274		Centralization of betweenness (CB)	0.169	0.098 +/- 0.013
Average path distance (GD)	5.627		Centralization of stress centrality (CS)	3.109	0.279 +/- 0.038
Geodesic efficiency (E)	0.231		Centralization of eigenvector centrality (CE)	0.322	0.218 +/- 0.021
Harmonic geodesic distance (HD)	4.324		Transitivity (Trans)	0.398	0.044 +/- 0.008
Centralization of degree (CD)	0.065		Connectedness (Con)	0.763	0.966 +/- 0.028
Centralization of betweenness (CB)	0.169		Efficiency	0.974	0.980 +/- 0.001
Centralization of stress centrality (CS)	3.109		Modularity(fast_greedy)	0.717	0.472 +/- 0.010
Centralization of eigenvector centrality (CE)	0.322
Density (D)	0.026
Reciprocity	1
Transitivity (Trans)	0.398
Connectedness (Con)	0.763
Efficiency	0.974
Hierarchy	0
Lubness	1

## Sheet: Supplementary Data 4
	ASV_11	ASV_121	ASV_164	ASV_173	ASV_187	ASV_197	ASV_22	ASV_228	ASV_40	ASV_45	ASV_83	ASV_85	ASV_138	ASV_185	ASV_188	ASV_24	ASV_27	ASV_3	ASV_32	ASV_60	ASV_10	ASV_30	ASV_34	ASV_36	ASV_7	ASV_8	ASV_161	ASV_19	ASV_46	ASV_50	ASV_67	ASV_97
Pile_A	1.06992	0.101831	0.137311	0.0981449	0.0746454	0.116115	0.864873	0.0737239	0.323464	0.467686	0.356639	0.17878	0.0018431	0	0.000460774	0	0.0156663	0.0534498	1.36804	0.00645084	0.0585183	0.79161	0.700377	0.277386	0.860266	0.13086	0.312405	0.0608222	1.55327	0.00506852	0.00506852	0
Pile_B	2.05413	0.316091	0.0502244	0.0525283	0.140997	0.061283	1.27911	0.0728023	0.798061	0.745533	0.399952	0.17233	0.0617438	0.0368619	0.0589791	0.153899	0.233152	1.90714	3.02729	0.234995	0.353414	0.444647	0.211035	0.839992	2.08823	0.565831	0.102753	0.359865	1.50811	0.148369	0.0916941	0.010137
Pile_C	0.46999	0.0281072	0.0594399	0.0258034	0.0179702	0	0.613751	0.0382443	0.175555	0.669505	0.0829394	0	0.17832	0.0778709	0.11289	0.80313	1.31643	10.7084	0.0479205	0.3806	3.28302	0.417462	1.10586	0.364012	0.869942	0.484274	0.00599007	1.93663	0.00276465	0.458931	0.610065	1.30353
Pile_D	1.13443	0.155281	0.0188917	0.0645084	0.0806355	0.0976841	0.0852432	0.0354796	0.0787924	0.254808	0.151134	0.00414697	0.10736	0.0760278	0.0912333	1.02568	0.388893	4.80449	0.0433128	0.209192	1.27588	0.14284	0.146065	0.218868	2.52412	0.301807	0.279229	0.515606	0.00645084	0.241906	0.128556	0.111507
Pile_E	0.724337	0.0737239	0.00691161	0.0534498	0.0654299	0.0304111	0.138693	0.0179702	0.128556	0.186153	0.0774101	0.00138232	0.174633	0.180163	0.163114	0.58933	0.832158	10.6568	0.0340973	0.135007	1.23672	0.223936	0.10137	0.171408	1.1759	0.473676	0.00599007	0.409168	0.00460774	0.605457	0.190761	0.0193525
Pile_F	1.47494	0.0953803	0.0732631	0.421148	0.081557	0.0990665	0.0516067	0.110586	0.615134	0.31563	0.293513	2.13938	0.135928	0.0709592	0.093998	1.5459	0.41055	2.56974	0.0410089	0.393962	0.857501	0.45847	0.310562	1.574	1.40214	0.382443	0.0115194	0.753366	0.00552929	0.332218	0.223936	0.146526
Pile_G	0.890677	0.112429	0.26771	0.028568	0.0419305	0.167261	0.989282	0.032715	1.04273	0.199976	0.194908	0.0474598	0.1069	0.110125	0.164036	0.913255	0.695308	5.58182	0.0446951	0.259416	1.4648	0.651074	0.702681	0.742307	0.752905	0.471372	0	0.768111	0.00276465	0.410089	0.232691	0.0211956
Pile_H	0.406403	0.0345581	0.0221172	0.0225779	0.046999	0	0.0861648	0.0474598	0.0566752	0.200898	0.106439	0.0271857	0.0921549	0.257573	0.115194	0.801286	0.596242	1.51825	0.0658907	0.344659	1.08512	0.188457	0.111047	0.406864	1.23257	3.4535	0.0847825	0.994351	0.00414697	0.447873	0.276925	0.0437736
Pile_I	1.61962	0.235916	0.0446951	0.120262	0.1069	0.0741847	0.292592	0.0704985	0.150212	0.211956	0.259877	0.00414697	0.0691161	0.0170486	0.0193525	0.847364	1.03075	0.526204	0.0718808	0.0626653	0.973155	1.3238	0.401795	0.35111	1.29846	0.170486	0.0474598	1.16253	0.00691161	0.234073	0.424834	0.00875471
Pile_J	1.31689	0.145605	0.139154	0.0377835	0.0893902	0.075567	2.97983	0.0617438	1.17958	0.66674	0.142379	0.111047	0.176016	0.0709592	0.0133625	0.203201	0.888373	0.549243	0.0645084	0.838148	1.82144	0.296739	0.718347	0.17878	0.946891	6.31307	0.028568	0.774562	0.00875471	0.646466	0.272778	0.000921549

## Sheet: Supplementary Data 5
Bin Id	Marker lineage	# genomes	# markers	# marker sets	Completeness	Contamination	Quality
metabat.1	k__Bacteria (UID203)	5449	104	58	0.16	0	L
metabat.2	c__Gammaproteobacteria (UID4761)	52	693	297	94.65	1.35	H
metabat.3	k__Bacteria (UID203)	5449	104	58	12.23	0	L
metabat.4	o__Clostridiales (UID1212)	172	263	149	94.97	0.67	H
metabat.5	o__Clostridiales (UID1212)	172	263	149	100	1.01	H
metabat.6	k__Bacteria (UID203)	5449	104	58	8.62	0	L
metabat.7	k__Bacteria (UID3060)	138	338	246	96.13	0	H
metabat.8	k__Bacteria (UID203)	5449	103	57	75.79	1.75	M
metabat.9	k__Bacteria (UID2329)	174	149	89	57.18	0	M
metabat.10	f__Bacillaceae (UID829)	128	561	183	45.4	0.77	L
metabat.11	k__Bacteria (UID203)	5449	104	58	64.66	6.9	M
metabat.12	k__Bacteria (UID203)	5449	104	58	83.1	1.72	M
metabat.13	c__Betaproteobacteria (UID3959)	235	419	211	82.46	1.42	M
metabat.14	p__Firmicutes (UID241)	930	207	114	94.74	0.73	H
metabat.15	f__Lachnospiraceae (UID1255)	90	354	174	98.56	1.34	H
metabat.16	k__Bacteria (UID2982)	88	230	148	90.3	3.38	H
metabat.17	root (UID1)	5656	56	24	0	0	L
metabat.18	k__Bacteria (UID2569)	434	277	185	99.46	4.77	H
metabat.19	root (UID1)	5656	56	24	0	0	L
metabat.20	k__Bacteria (UID203)	5449	104	58	56.36	13.79	L
metabat.21	k__Bacteria (UID203)	5449	103	58	14.37	1.72	L
metabat.22	k__Bacteria (UID203)	5449	103	58	17.24	0	L
metabat.23	root (UID1)	5656	56	24	0	0	L
metabat.24	k__Bacteria (UID203)	5449	104	58	31.5	5.17	L
metabat.25	f__Vibrionaceae (UID4868)	77	946	363	80.56	2.09	M
metabat.26	k__Bacteria (UID203)	5449	104	58	52.62	0	M
metabat.27	k__Bacteria (UID203)	5449	103	58	30.17	0	L
metabat.28	o__Actinomycetales (UID1663)	488	307	182	11.68	0	L
metabat.29	k__Bacteria (UID2495)	2993	147	91	96.7	1.99	H
metabat.30	k__Bacteria (UID203)	5449	104	58	59.48	0	M
metabat.31	k__Bacteria (UID203)	5449	104	58	1.72	0	L
metabat.32	c__Bacilli (UID284)	725	279	151	74.43	2.98	M
metabat.33	g__Clostridium (UID1380)	44	404	145	96.48	1.65	H
metabat.34	root (UID1)	5656	56	24	0	0	L
metabat.35	g__Bacillus (UID864)	93	711	241	96.92	0.46	H
metabat.36	k__Bacteria (UID2570)	433	273	183	86.07	10.66	L
metabat.37	c__Bacilli (UID256)	765	275	151	96.42	3.75	H
metabat.38	k__Bacteria (UID203)	5449	104	58	0.16	0	L
metabat.39	o__Clostridiales (UID1226)	155	278	158	98.42	0.63	H
metabat.40	k__Bacteria (UID203)	5449	104	58	50	0	L
metabat.41	p__Firmicutes (UID242)	830	245	130	93.44	0.26	H
metabat.42	k__Bacteria (UID203)	5449	104	58	70	3.45	M
metabat.43	k__Bacteria (UID203)	5449	104	58	8.62	0	L
metabat.44	o__Rhizobiales (UID3654)	92	481	319	96.24	1.2	H
metabat.45	c__Gammaproteobacteria (UID4443)	356	451	270	97.65	1.11	H
metabat.46	k__Bacteria (UID203)	5449	104	58	72.76	2.59	M
metabat.47	root (UID1)	5656	56	24	0	0	L
metabat.48	k__Bacteria (UID203)	5449	104	58	20.69	0	L
metabat.49	o__Clostridiales (UID1212)	172	263	149	75.86	12.1	L
metabat.50	k__Bacteria (UID203)	5449	104	58	56.9	17.24	L
metabat.51	c__Gammaproteobacteria (UID4761)	52	693	297	66.92	1.38	M
metabat.52	o__Lactobacillales (UID463)	75	376	160	17.34	1.85	L
metabat.53	p__Firmicutes (UID239)	1324	176	102	96.08	1.47	H
metabat.54	k__Bacteria (UID203)	5449	104	58	31.03	4.31	L
metabat.55	o__Lactobacillales (UID355)	490	336	184	81.07	2.45	M
metabat.56	k__Bacteria (UID203)	5449	104	58	7.21	0	L
metabat.57	root (UID1)	5656	56	24	0	0	L
metabat.58	c__Bacilli (UID284)	725	279	151	88.91	1.66	M
metabat.59	k__Bacteria (UID203)	5449	104	58	6.9	0	L
metabat.60	f__Flavobacteriaceae (UID2817)	81	511	283	28.47	0.09	L
metabat.61	root (UID1)	5656	56	24	8.33	0	L
metabat.62	p__Actinobacteria (UID1454)	732	206	120	76.31	0.64	M
metabat.63	c__Bacilli (UID285)	586	325	181	85.37	4.42	M
metabat.64	p__Firmicutes (UID239)	1324	176	102	96.08	2.23	H
metabat.65	f__Bacillaceae (UID829)	128	561	183	93.88	0.88	H
metabat.66	o__Lactobacillales (UID462)	85	367	162	93.04	1.44	H
metabat.67	k__Bacteria (UID203)	5449	104	58	1.72	0	L
metabat.68	k__Bacteria (UID203)	5449	104	58	100	1.21	H
metabat.69	k__Bacteria (UID203)	5449	104	58	45.85	1.72	L
metabat.70	k__Bacteria (UID203)	5449	104	58	25	0	L
metabat.71	c__Bacilli (UID256)	765	275	151	30.8	4.03	L
metabat.72	k__Bacteria (UID203)	5449	104	58	10.34	0	L
metabat.73	o__Actinomycetales (UID1663)	488	308	183	99.45	0.55	H
metabat.74	o__Clostridiales (UID1212)	172	263	149	76.4	1.34	M
metabat.75	p__Firmicutes (UID242)	830	245	130	97.69	0.19	H
metabat.76	k__Bacteria (UID2570)	433	273	183	96.27	1.28	H
metabat.77	c__Betaproteobacteria (UID3959)	235	419	211	96.42	3.23	H
metabat.78	c__Bacilli (UID256)	765	275	151	88.16	8.94	M
metabat.79	o__Bacteroidales (UID2657)	160	492	269	90.24	3.44	H
metabat.80	o__Clostridiales (UID1120)	304	250	143	70.05	2.1	M
metabat.81	f__Bacillaceae (UID829)	128	561	183	26.08	0	L
metabat.82	c__Bacilli (UID259)	750	276	152	96.77	2.03	H
metabat.83	root (UID1)	5656	56	24	8.33	0	L
metabat.84	root (UID1)	5656	56	24	0	0	L
metabat.85	root (UID1)	5656	56	24	0	0	L
metabat.86	root (UID1)	5656	56	24	10.42	0	L
metabat.87	p__Bacteroidetes (UID2605)	350	316	210	95.87	2.05	H
metabat.88	k__Bacteria (UID203)	5449	104	58	66.69	37.07	L
metabat.89	f__Paenibacillaceae (UID971)	46	481	186	90.1	0.27	H
metabat.90	c__Gammaproteobacteria (UID4267)	119	544	284	94.78	0.9	H
metabat.91	root (UID1)	5656	56	24	4.17	0	L
metabat.92	k__Bacteria (UID203)	5449	104	58	34.83	0	L
metabat.93	k__Bacteria (UID203)	5449	103	57	50.88	0	M
metabat.94	k__Bacteria (UID203)	5449	103	58	73.23	3.45	M
metabat.95	o__Clostridiales (UID1120)	304	250	143	79.43	0	M
metabat.96	root (UID1)	5656	56	24	16.67	0	L
metabat.97	k__Bacteria (UID203)	5449	104	58	19.91	1.72	L
metabat.98	f__Flavobacteriaceae (UID2817)	81	511	283	30.4	0.46	L
metabat.99	k__Bacteria (UID203)	5449	104	58	8.62	0	L
metabat.100	c__Gammaproteobacteria (UID4444)	263	507	232	89.95	1.52	M
metabat.101	k__Bacteria (UID203)	5449	104	58	64.29	0	M
metabat.102	p__Firmicutes (UID239)	1324	176	102	92.45	4.86	H
metabat.103	root (UID1)	5656	56	24	0	0	L
metabat.104	root (UID1)	5656	56	24	0	0	L
metabat.105	c__Alphaproteobacteria (UID3305)	564	349	230	98.7	0.87	H
metabat.106	c__Gammaproteobacteria (UID4443)	356	451	270	93.78	0.43	H
metabat.107	c__Bacilli (UID256)	765	275	151	95.89	3.33	H
metabat.108	root (UID1)	5656	56	24	4.17	0	L
metabat.109	p__Firmicutes (UID242)	830	245	130	91.79	1.01	H
metabat.110	c__Bacilli (UID285)	586	325	181	85.67	3.5	M
metabat.111	root (UID1)	5656	56	24	0	0	L
metabat.112	root (UID1)	5656	56	24	0	0	L
metabat.113	k__Bacteria (UID203)	5449	103	57	33.41	1.44	L
metabat.114	o__Burkholderiales (UID4000)	193	427	214	48.28	2.15	L
metabat.115	p__Firmicutes (UID242)	830	245	130	90.33	1.03	H
metabat.116	root (UID1)	5656	56	24	0	0	L
metabat.117	o__Rhizobiales (UID3450)	238	511	244	98.09	0.48	H
metabat.118	c__Bacilli (UID256)	765	274	150	90	1.89	H
metabat.119	k__Bacteria (UID3060)	138	338	246	90.77	4.53	H
metabat.120	k__Bacteria (UID203)	5449	104	58	77.93	32.76	L
metabat.121	c__Bacilli (UID257)	764	275	151	87.2	3.13	M
metabat.122	f__Flavobacteriaceae (UID2817)	81	511	283	92.54	1.91	H
metabat.123	root (UID1)	5656	56	24	0	0	L
metabat.124	k__Bacteria (UID203)	5449	104	58	5.17	0	L
metabat.125	o__Actinomycetales (UID1572)	580	288	173	96.53	0.67	H
metabat.126	k__Bacteria (UID203)	5449	104	58	47.02	1.72	L
metabat.127	c__Gammaproteobacteria (UID4444)	263	507	232	57.71	0.22	M
metabat.128	f__Flavobacteriaceae (UID2817)	81	511	283	98.23	1.06	H
metabat.129	f__Lachnospiraceae (UID1286)	57	420	207	98.55	1.06	H
metabat.130	p__Firmicutes (UID242)	830	245	130	90.13	0.77	H
metabat.131	o__Pseudomonadales (UID4488)	185	813	308	94.37	2.39	H
metabat.132	k__Bacteria (UID203)	5449	104	58	33.33	0	L
metabat.133	k__Bacteria (UID203)	5449	103	58	52.59	0	M
metabat.134	k__Bacteria (UID203)	5449	104	58	26.72	0	L
metabat.135	k__Bacteria (UID2495)	2993	147	91	96.7	4.4	H
metabat.136	k__Bacteria (UID203)	5449	104	58	36.27	0	L
metabat.137	o__Lactobacillales (UID355)	490	335	184	72.38	1.09	M
metabat.138	f__Paenibacillaceae (UID971)	46	481	186	80.43	2.13	M
metabat.139	k__Bacteria (UID203)	5449	104	58	12.07	0	L
metabat.140	k__Bacteria (UID203)	5449	104	58	56.9	1.72	M
metabat.141	p__Firmicutes (UID242)	830	245	130	87.38	0.77	M
metabat.142	c__Alphaproteobacteria (UID3305)	564	349	230	97.43	0	H
metabat.143	o__Actinomycetales (UID1572)	580	288	173	95.66	2.02	H
metabat.144	k__Bacteria (UID203)	5449	104	58	23.98	0	L
metabat.145	k__Bacteria (UID3060)	138	338	246	71.45	1.02	M
metabat.146	k__Bacteria (UID203)	5449	104	58	0.16	0	L
metabat.147	c__Bacilli (UID257)	764	272	151	92.05	2.65	H
metabat.148	g__Lactobacillus (UID436)	31	586	184	95.02	0.45	H
metabat.149	c__Betaproteobacteria (UID3959)	235	419	211	93.67	2.13	H
metabat.150	k__Archaea (UID2)	207	149	107	69.87	54.67	L
metabat.151	f__Bacillaceae (UID829)	128	561	183	15.18	0.74	L
metabat.152	k__Bacteria (UID2570)	433	273	183	93.26	0	H
metabat.153	c__Bacilli (UID256)	765	275	151	95.36	4.45	H
metabat.154	o__Lactobacillales (UID544)	293	475	267	92.86	1.5	H
metabat.155	k__Bacteria (UID203)	5449	104	58	17.24	0	L
metabat.156	k__Bacteria (UID203)	5449	104	58	63.79	0	M
metabat.157	f__Bacillaceae (UID829)	128	561	183	89.54	1.06	M
metabat.158	k__Bacteria (UID203)	5449	104	58	54.11	0	M
metabat.159	c__Gammaproteobacteria (UID4444)	263	507	232	93.18	1.46	H
metabat.160	c__Bacilli (UID259)	750	275	151	92.59	1.55	H
metabat.161	k__Bacteria (UID203)	5449	104	58	5.14	0	L
metabat.162	root (UID1)	5656	56	24	4.17	0	L
metabat.163	k__Bacteria (UID203)	5449	104	58	77.59	1.72	M
metabat.164	root (UID1)	5656	56	24	0	0	L
metabat.165	f__Rhodobacteraceae (UID3340)	84	566	329	66.41	0.79	M
metabat.166	k__Bacteria (UID203)	5449	104	58	38.28	0	L
metabat.167	o__Actinomycetales (UID1593)	69	400	198	98.32	1.38	H
metabat.168	c__Gammaproteobacteria (UID4201)	1164	272	171	74.66	8.87	M
metabat.169	k__Archaea (UID2)	207	149	107	22.21	3.49	L
metabat.170	k__Bacteria (UID203)	5449	104	58	75.75	2.59	M
metabat.171	c__Betaproteobacteria (UID3959)	235	420	211	91.53	2.97	H
metabat.172	c__Bacilli (UID256)	765	275	151	91.39	2.37	H
metabat.173	k__Bacteria (UID2328)	3167	126	75	92	4.78	H
metabat.174	f__Paenibacillaceae (UID971)	46	481	186	71.49	2.91	M
metabat.175	k__Bacteria (UID203)	5449	104	58	73.28	0	M
metabat.176	k__Bacteria (UID203)	5449	104	58	7.76	0	L
metabat.177	o__Clostridiales (UID1226)	155	278	158	97.38	1.27	H
metabat.178	k__Bacteria (UID203)	5449	104	58	56.03	0.86	M
metabat.179	o__Actinomycetales (UID1572)	580	288	173	58.26	0.48	M
metabat.180	o__Clostridiales (UID1120)	304	250	143	85.13	0.7	M
metabat.181	k__Bacteria (UID203)	5449	104	58	10.34	0	L
metabat.182	root (UID1)	5656	56	24	0	0	L
metabat.183	root (UID1)	5656	56	24	0	0	L
metabat.184	k__Bacteria (UID2495)	2993	147	91	94.95	134.17	L
metabat.185	c__Gammaproteobacteria (UID4442)	899	312	185	89.22	2.99	M
metabat.186	k__Bacteria (UID203)	5449	104	58	43.97	1.72	L
metabat.187	k__Bacteria (UID203)	5449	104	58	17.74	0	L
metabat.188	k__Bacteria (UID203)	5449	104	58	75.86	3.45	M
metabat.189	p__Firmicutes (UID242)	830	245	130	98.46	0.45	H
metabat.190	k__Bacteria (UID203)	5449	104	58	58.1	0.86	M
metabat.191	k__Bacteria (UID203)	5449	104	58	66.54	0	M
metabat.192	p__Firmicutes (UID241)	930	213	118	96.61	1.55	H
metabat.193	root (UID1)	5656	56	24	8.33	0	L
metabat.194	root (UID1)	5656	56	24	0	0	L
metabat.195	f__Bacillaceae (UID829)	128	561	183	84.08	2.51	M
metabat.196	k__Bacteria (UID203)	5449	104	58	21.88	0	L
metabat.197	k__Bacteria (UID203)	5449	104	58	65.52	1.72	M
metabat.198	f__Comamonadaceae (UID4119)	39	693	323	66.69	0.62	M
metabat.199	o__Actinomycetales (UID2012)	35	495	282	99.29	0.89	H
metabat.200	k__Bacteria (UID203)	5449	104	58	31.9	3.45	L
metabat.201	c__Deltaproteobacteria (UID3218)	61	284	169	99.41	0.59	H
metabat.202	k__Bacteria (UID203)	5449	104	58	38.32	2.59	L
metabat.203	o__Clostridiales (UID1120)	304	250	143	95.28	3.5	H
metabat.204	o__Actinomycetales (UID1572)	580	288	173	54.51	0.58	M
metabat.205	c__Bacilli (UID256)	765	274	151	96.69	2.65	H
metabat.206	f__Xanthomonadaceae (UID4214)	55	659	290	92.74	4.46	H
metabat.207	k__Bacteria (UID203)	5449	104	58	8.62	0	L
metabat.208	c__Bacilli (UID284)	725	279	151	18.12	1.66	L
metabat.209	k__Bacteria (UID203)	5449	104	58	67.4	1.72	M
metabat.210	p__Firmicutes (UID239)	1324	176	102	98.04	2.97	H
metabat.211	k__Archaea (UID2)	207	149	107	61.22	34.08	L
metabat.212	f__Xanthomonadaceae (UID4214)	55	659	290	88.49	5.22	M
metabat.213	k__Bacteria (UID2329)	174	149	89	92.02	1.5	H
metabat.214	p__Firmicutes (UID239)	1324	176	102	93.14	0.98	H
metabat.215	c__Bacilli (UID256)	765	275	151	78.02	1.32	M
metabat.216	c__Gammaproteobacteria (UID4444)	263	505	231	73.13	0.52	M
metabat.217	k__Bacteria (UID203)	5449	103	57	45.61	5.26	L
metabat.218	k__Bacteria (UID203)	5449	104	58	50.86	0	M
metabat.219	k__Bacteria (UID2565)	2921	152	93	77.75	4.66	M
metabat.220	o__Burkholderiales (UID4000)	193	427	214	90.94	3.43	H
metabat.221	o__Actinomycetales (UID1696)	455	315	190	98.11	0.26	H
metabat.222	k__Bacteria (UID203)	5449	104	58	28.16	0	L
metabat.223	c__Betaproteobacteria (UID3959)	235	419	211	93.33	0.27	H
metabat.224	k__Bacteria (UID203)	5449	104	58	48.45	8.62	L
metabat.225	k__Bacteria (UID203)	5449	104	58	63.97	0	M
metabat.226	k__Bacteria (UID203)	5449	104	58	85.27	10.66	L
metabat.227	o__Bacteroidales (UID2657)	160	492	269	88.57	7.09	M
metabat.228	k__Bacteria (UID203)	5449	104	58	25.86	1.72	L
metabat.229	k__Bacteria (UID203)	5449	103	57	54.55	3.51	M
metabat.230	k__Bacteria (UID203)	5449	104	58	71.47	0	M
metabat.231	root (UID1)	5656	56	24	4.17	0	L
metabat.232	root (UID1)	5656	56	24	4.17	0	L
metabat.233	c__Gammaproteobacteria (UID4445)	228	583	244	97	4.1	H
metabat.234	c__Bacilli (UID284)	725	279	151	87.55	0.94	M
metabat.235	k__Bacteria (UID203)	5449	104	58	46.55	0	L
metabat.236	root (UID1)	5656	56	24	4.17	0	L
metabat.237	p__Firmicutes (UID239)	1324	176	102	94.12	1.96	H
metabat.238	root (UID1)	5656	56	24	0	0	L
metabat.239	p__Actinobacteria (UID1454)	732	206	120	97.43	0	H
metabat.240	k__Bacteria (UID203)	5449	104	58	75.34	1.72	M
metabat.241	k__Bacteria (UID3060)	138	338	246	56.34	4.31	M
metabat.242	k__Bacteria (UID203)	5449	103	58	37.76	0.86	L
metabat.243	f__Bifidobacteriaceae (UID1458)	77	464	220	90.92	1.86	H
metabat.244	k__Bacteria (UID203)	5449	102	56	25.81	0	L
metabat.245	c__Alphaproteobacteria (UID3337)	468	388	250	98.6	0.2	H
metabat.246	o__Clostridiales (UID1120)	304	250	143	90.44	0.9	H
metabat.247	k__Bacteria (UID203)	5449	104	58	46.87	0	L
metabat.248	k__Bacteria (UID203)	5449	104	58	63.79	0	M
metabat.249	c__Alphaproteobacteria (UID3305)	564	349	230	97.14	0.65	H
metabat.250	root (UID1)	5656	56	24	0	0	L
metabat.251	c__Betaproteobacteria (UID3959)	235	420	211	92.3	3.64	H
metabat.252	c__Deltaproteobacteria (UID3216)	83	247	155	88.99	1.35	M
metabat.253	root (UID1)	5656	56	24	0	0	L
metabat.254	k__Bacteria (UID203)	5449	104	58	96.55	0.43	H
metabat.255	c__Bacilli (UID285)	586	325	181	95.11	2.49	H
metabat.256	o__Bacteroidales (UID2657)	160	492	269	70.28	7.25	M
metabat.257	root (UID1)	5656	56	24	4.17	0	L
metabat.258	k__Bacteria (UID203)	5449	104	58	50	1.72	L
metabat.259	c__Gammaproteobacteria (UID4445)	228	583	244	86.09	1.95	M
metabat.260	c__Gammaproteobacteria (UID4445)	228	583	244	53.27	2.03	M
metabat.261	k__Bacteria (UID203)	5449	103	57	64.91	0	M
metabat.262	o__Lactobacillales (UID355)	490	336	184	87.09	1.78	M
metabat.263	c__Bacilli (UID285)	586	325	181	80.64	38.18	L
metabat.264	o__Pseudomonadales (UID4679)	87	673	364	94.04	1.21	H
metabat.265	c__Betaproteobacteria (UID3959)	235	419	211	74.51	1.11	M
metabat.266	k__Bacteria (UID2328)	3167	126	75	98.67	0	H
metabat.267	p__Firmicutes (UID242)	830	245	130	81.64	0.64	M
metabat.268	f__Xanthomonadaceae (UID4214)	55	659	290	90.4	2.61	H
metabat.269	c__Clostridia (UID1118)	387	223	124	73.37	1.75	M
metabat.270	c__Bacilli (UID256)	765	275	151	92.01	1.21	H
metabat.271	k__Bacteria (UID203)	5449	104	58	37.07	6.9	L
metabat.272	k__Bacteria (UID203)	5449	104	58	33.62	1.72	L
metabat.273	o__Actinomycetales (UID1590)	562	282	168	93.45	1.39	H
metabat.274	c__Gammaproteobacteria (UID4267)	119	544	284	91.78	3.55	H
metabat.275	p__Firmicutes (UID239)	1324	176	102	50.55	2.94	M
metabat.276	c__Betaproteobacteria (UID3959)	235	419	211	62.6	1.57	M
metabat.277	c__Bacilli (UID256)	765	275	151	77.46	7.89	M
metabat.278	c__Gammaproteobacteria (UID4444)	263	507	232	78.87	1.59	M
metabat.279	k__Bacteria (UID203)	5449	104	58	60.66	0	M
metabat.280	k__Bacteria (UID203)	5449	104	58	60.34	0.86	M
metabat.281	f__Bacillaceae (UID829)	128	561	183	95.01	3.14	H
metabat.282	f__Micrococcaceae (UID1623)	39	457	218	84.61	2.95	M
metabat.283	k__Bacteria (UID203)	5449	104	58	22.41	0	L
metabat.284	f__Bacillaceae (UID829)	128	561	183	93.09	1.72	H
metabat.285	p__Firmicutes (UID242)	830	245	130	95.51	0	H
metabat.286	k__Bacteria (UID203)	5449	104	58	39.81	0	L
metabat.287	p__Firmicutes (UID239)	1324	176	102	97.06	3.47	H
metabat.288	c__Gammaproteobacteria (UID4443)	356	451	270	92.77	2.74	H
metabat.289	root (UID1)	5656	56	24	0	0	L
metabat.290	o__Bacteroidales (UID2621)	198	427	260	92.79	0.77	H
metabat.291	f__Vibrionaceae (UID4868)	77	946	363	96.12	2.25	H
metabat.292	p__Bacteroidetes (UID2605)	350	316	210	70.91	0.48	M
metabat.293	k__Bacteria (UID203)	5449	104	58	20.69	0	L
metabat.294	k__Bacteria (UID203)	5449	104	58	69.12	1.72	M
metabat.295	o__Actinomycetales (UID1809)	267	396	219	94.14	0.91	H
metabat.296	root (UID1)	5656	56	24	4.17	0	L
metabat.297	c__Gammaproteobacteria (UID4267)	119	544	284	76.21	3.52	M
metabat.298	root (UID1)	5656	56	24	8.33	0	L
metabat.299	c__Bacilli (UID256)	765	275	151	13.36	0	L
metabat.300	k__Bacteria (UID203)	5449	104	58	0	0	L
metabat.301	f__Flavobacteriaceae (UID2817)	81	511	283	95.01	0.63	H
metabat.302	c__Betaproteobacteria (UID3959)	235	418	209	96.01	4.08	H
metabat.303	f__Moraxellaceae (UID4680)	86	689	365	87.73	32.4	L
metabat.304	root (UID1)	5656	56	24	12.5	0	L
metabat.305	k__Bacteria (UID203)	5449	104	58	19.83	0	L
metabat.306	p__Proteobacteria (UID3887)	1487	261	164	51.47	0	M
metabat.307	k__Bacteria (UID203)	5449	104	58	1.72	0	L
metabat.308	root (UID1)	5656	56	24	0	0	L
metabat.309	p__Firmicutes (UID242)	830	245	130	96.92	1.28	H
metabat.310	root (UID1)	5656	56	24	0	0	L
metabat.311	o__Clostridiales (UID1120)	304	250	143	85.42	0.7	M
metabat.312	p__Firmicutes (UID239)	1324	176	102	91.18	1.47	H
metabat.313	f__Rhodobacteraceae (UID3340)	84	568	330	78.89	1.58	M
metabat.314	k__Bacteria (UID203)	5449	104	58	55.96	10.34	L
metabat.315	root (UID1)	5656	56	24	2.08	0	L
metabat.316	f__Bacillaceae (UID829)	128	561	183	86.5	2.31	M
metabat.317	c__Betaproteobacteria (UID3959)	235	419	211	10.56	0.54	L
metabat.318	o__Lactobacillales (UID462)	85	367	162	93.24	4.94	H
metabat.319	k__Bacteria (UID203)	5449	104	58	11.36	0	L
metabat.320	k__Bacteria (UID203)	5449	104	58	35.69	0	L
metabat.321	k__Bacteria (UID203)	5449	104	58	24.14	0	L
metabat.322	k__Bacteria (UID203)	5449	104	58	19.83	0	L
metabat.323	p__Firmicutes (UID239)	1324	176	102	79.93	5.39	M
metabat.324	k__Bacteria (UID203)	5449	104	58	13.79	0	L
metabat.325	o__Lactobacillales (UID463)	75	376	160	95.16	4.38	H
metabat.326	k__Bacteria (UID203)	5449	104	58	33.62	0	L
metabat.327	k__Bacteria (UID2328)	3167	126	75	54	0.27	M
metabat.328	p__Proteobacteria (UID3880)	1495	261	164	43.92	0.71	L
metabat.329	c__Gammaproteobacteria (UID4445)	228	582	243	92.24	2.85	H
metabat.330	c__Bacilli (UID256)	765	274	150	92.69	2.23	H
metabat.331	p__Firmicutes (UID239)	1324	176	102	77.1	2.94	M
metabat.332	k__Bacteria (UID203)	5449	104	58	60.69	1.72	M
metabat.333	f__Paenibacillaceae (UID971)	46	481	186	97.58	0.54	H
metabat.334	c__Betaproteobacteria (UID3959)	235	420	211	97.16	1.42	H
metabat.335	o__Clostridiales (UID1212)	172	261	147	84.5	1.02	M
metabat.336	k__Bacteria (UID203)	5449	104	58	54.31	0	M
metabat.337	k__Bacteria (UID203)	5449	104	58	18.79	0	L
metabat.338	f__Flavobacteriaceae (UID2817)	81	511	283	41.49	2.12	L
metabat.339	k__Bacteria (UID203)	5449	104	58	59.64	1.72	M
metabat.340	p__Firmicutes (UID239)	1324	176	102	84.79	3.79	M
metabat.341	k__Bacteria (UID203)	5449	104	58	20.69	0	L
metabat.342	o__Clostridiales (UID1375)	50	332	124	98.51	0.48	H
metabat.343	p__Firmicutes (UID239)	1324	175	101	92.08	3.99	H
metabat.344	o__Actinomycetales (UID1572)	580	288	173	36.4	0.1	L
metabat.345	k__Bacteria (UID203)	5449	104	58	32.76	2.59	L
metabat.346	c__Gammaproteobacteria (UID4267)	119	541	283	62.22	0.29	M
metabat.347	o__Actinomycetales (UID1696)	455	311	187	98.13	2.32	H
metabat.348	root (UID1)	5656	56	24	0	0	L
metabat.349	k__Bacteria (UID203)	5449	104	58	10.34	0	L
metabat.350	k__Bacteria (UID203)	5449	104	58	25.39	0	L
metabat.351	root (UID1)	5656	56	24	0	0	L
metabat.352	k__Bacteria (UID2565)	2921	152	93	90.11	4.8	H
metabat.353	o__Clostridiales (UID1120)	304	248	141	92.08	1.36	H
metabat.354	p__Bacteroidetes (UID2605)	350	316	210	99.37	0	H
metabat.355	root (UID1)	5656	56	24	0	0	L
metabat.356	root (UID1)	5656	56	24	4.17	0	L
metabat.357	o__Actinomycetales (UID1663)	488	308	183	97.44	0.82	H
metabat.358	k__Bacteria (UID203)	5449	104	58	31.9	0	L
metabat.359	k__Bacteria (UID203)	5449	104	58	39.66	0	L
metabat.360	c__Gammaproteobacteria (UID4442)	899	311	184	56.66	0	M
metabat.361	p__Firmicutes (UID239)	1324	176	102	96.53	0.98	H
metabat.362	root (UID1)	5656	56	24	4.17	0	L
metabat.363	c__Bacilli (UID284)	725	279	151	94.72	0	H
metabat.364	root (UID1)	5656	56	24	0	0	L
metabat.365	k__Bacteria (UID203)	5449	104	58	0.16	0	L
metabat.366	p__Bacteroidetes (UID2605)	350	316	210	96.31	0.49	H
metabat.367	k__Bacteria (UID2570)	433	273	183	67.12	2.55	M
metabat.368	k__Bacteria (UID203)	5449	104	58	36.55	1.72	L
metabat.369	k__Bacteria (UID203)	5449	104	58	39.45	0	L
metabat.370	k__Bacteria (UID203)	5449	103	57	65.23	1.75	M
metabat.371	o__Clostridiales (UID1120)	304	250	143	97.67	0	H
metabat.372	k__Bacteria (UID203)	5449	104	58	13.62	4.18	L
metabat.373	c__Bacilli (UID256)	765	275	151	31.4	2.98	L
metabat.374	o__Clostridiales (UID1212)	172	263	149	99.33	2.35	H
metabat.375	f__Rhodobacteraceae (UID3340)	84	568	330	95.21	1.43	H
metabat.376	o__Bacteroidales (UID2621)	198	427	260	96.03	1.54	H
metabat.377	c__Bacilli (UID256)	765	274	151	93.02	0.78	H
metabat.378	o__Clostridiales (UID1212)	172	263	149	64.09	0.67	M
metabat.379	f__Paenibacillaceae (UID971)	46	481	186	94.08	0.59	H
metabat.380	o__Clostridiales (UID1120)	304	247	141	93.14	2.2	H
metabat.381	root (UID1)	5656	56	24	8.33	0	L
metabat.382	f__Paenibacillaceae (UID971)	46	481	186	93.15	0.04	H
metabat.383	k__Bacteria (UID2328)	3167	126	75	50.67	0	M
metabat.384	p__Firmicutes (UID242)	830	245	130	87.38	0.77	M
metabat.385	root (UID1)	5656	56	24	0	0	L
metabat.386	c__Gammaproteobacteria (UID4445)	228	583	244	92.78	1.62	H
metabat.387	p__Firmicutes (UID242)	830	245	130	38.19	0	L
metabat.388	o__Cytophagales (UID2936)	47	454	336	95.39	1.44	H
metabat.389	f__Paenibacillaceae (UID971)	46	481	186	92.46	0	H
metabat.390	o__Lactobacillales (UID374)	471	350	191	80.88	0.52	M
metabat.391	c__Bacilli (UID257)	764	270	149	85.46	2.91	M
metabat.392	f__Bacillaceae (UID829)	128	561	183	72.04	6.21	M
metabat.393	p__Firmicutes (UID241)	930	213	118	95.76	4.24	H
metabat.394	k__Bacteria (UID203)	5449	103	57	36.04	0	L
metabat.395	k__Bacteria (UID2328)	3167	126	75	78.55	1.33	M
metabat.396	c__Betaproteobacteria (UID3959)	235	419	211	81.28	2.65	M
metabat.397	k__Bacteria (UID203)	5449	104	58	55.38	8.78	M
metabat.398	k__Bacteria (UID2570)	433	273	183	97.9	2.56	H
metabat.399	c__Betaproteobacteria (UID3888)	323	383	233	97.53	0.03	H
metabat.400	o__Actinomycetales (UID1809)	267	400	222	55.91	2.59	M
metabat.401	k__Archaea (UID2)	207	149	107	0.14	0	L
metabat.402	k__Bacteria (UID203)	5449	104	58	0.16	0	L
metabat.403	k__Bacteria (UID203)	5449	103	57	17.54	0	L
metabat.404	k__Bacteria (UID203)	5449	104	58	73.07	14.97	L
metabat.405	root (UID1)	5656	56	24	0	0	L
metabat.406	o__Actinomycetales (UID2014)	33	350	203	98.36	1.44	H
metabat.407	c__Bacilli (UID285)	586	325	181	76.68	0.92	M
metabat.408	f__Streptomycetaceae (UID2048)	60	460	233	96.26	2.35	H
metabat.409	c__Betaproteobacteria (UID3959)	235	420	211	50.27	0.03	M
metabat.410	k__Bacteria (UID203)	5449	104	58	33.62	1.72	L
metabat.411	c__Deltaproteobacteria (UID3216)	83	247	155	90.32	0.82	H
metabat.412	k__Bacteria (UID203)	5449	103	58	75.34	6.9	M
metabat.413	k__Bacteria (UID203)	5449	104	58	25.86	0	L
metabat.414	root (UID1)	5656	56	24	0	0	L
metabat.415	k__Bacteria (UID203)	5449	103	57	98.25	4.02	H
metabat.416	k__Bacteria (UID203)	5449	104	58	85.52	0.86	M
metabat.417	k__Bacteria (UID203)	5449	104	58	35.34	1.72	L
metabat.418	k__Bacteria (UID203)	5449	104	58	10.34	0	L
metabat.419	k__Bacteria (UID203)	5449	104	58	45.44	5.17	L
metabat.420	o__Actinomycetales (UID2014)	33	350	203	97.51	0.57	H
metabat.421	f__Bacillaceae (UID829)	128	561	183	82.54	2.79	M
metabat.422	c__Gammaproteobacteria (UID4201)	1164	275	174	46.98	0.57	L
metabat.423	k__Bacteria (UID203)	5449	104	58	58.62	0	M
metabat.424	c__Betaproteobacteria (UID3959)	235	420	211	98.42	1.99	H
metabat.425	root (UID1)	5656	56	24	0	0	L
metabat.426	c__Bacilli (UID256)	765	275	151	91.41	1.21	H
metabat.427	root (UID1)	5656	56	24	0	0	L
metabat.428	o__Clostridiales (UID1120)	304	250	143	87.83	3.38	M
metabat.429	o__Actinomycetales (UID1572)	580	286	172	92.49	0.12	H
metabat.430	c__Betaproteobacteria (UID3959)	235	419	211	77.37	0.03	M
metabat.431	p__Firmicutes (UID239)	1324	176	102	92.16	1.96	H
metabat.432	k__Bacteria (UID203)	5449	104	58	63.79	1.72	M
metabat.433	o__Clostridiales (UID1212)	172	263	149	86.96	3.36	M
metabat.434	c__Bacilli (UID256)	765	274	150	93.82	0.56	H
metabat.435	p__Firmicutes (UID239)	1324	173	101	25.42	0	L
metabat.436	k__Bacteria (UID2565)	2921	152	93	91.04	4.2	H
metabat.437	p__Firmicutes (UID242)	830	245	130	97.31	0.51	H
metabat.438	k__Bacteria (UID2570)	433	273	183	96.3	0	H
metabat.439	c__Bacilli (UID256)	765	275	151	92.72	1.1	H
metabat.440	c__Betaproteobacteria (UID3959)	235	419	211	98.26	2.51	H
metabat.441	c__Alphaproteobacteria (UID3305)	564	349	230	92.01	2.33	H
metabat.442	k__Bacteria (UID203)	5449	104	58	36.21	3.45	L
metabat.443	k__Bacteria (UID203)	5449	104	58	3.45	0	L
metabat.444	o__Actinomycetales (UID1808)	268	398	220	99.09	0.8	H
metabat.445	k__Bacteria (UID203)	5449	104	58	81.74	14.58	L
metabat.446	k__Bacteria (UID203)	5449	104	58	50.57	0	M
metabat.447	c__Deltaproteobacteria (UID3216)	83	247	155	92.58	1.29	H
metabat.448	c__Bacilli (UID256)	765	274	150	98.02	1.33	H
metabat.449	o__Rhizobiales (UID3450)	238	511	244	70	1	M
metabat.450	k__Bacteria (UID203)	5449	104	58	27.59	0	L
metabat.451	root (UID1)	5656	56	24	0	0	L
metabat.452	k__Bacteria (UID2328)	3167	126	75	92	0	H
metabat.453	c__Clostridia (UID1118)	387	223	124	97.18	3.63	H
metabat.454	k__Bacteria (UID203)	5449	104	58	25.86	0	L
metabat.455	c__Alphaproteobacteria (UID3305)	564	349	230	96.1	0.65	H
metabat.456	k__Bacteria (UID203)	5449	104	58	98.28	4.23	H
metabat.457	k__Bacteria (UID203)	5449	104	58	76.9	0.86	M
metabat.458	k__Bacteria (UID2328)	3167	126	75	47.11	0	L
metabat.459	c__Betaproteobacteria (UID3959)	235	419	211	98.13	4.6	H
metabat.460	c__Bacilli (UID256)	765	275	151	93.41	3.15	H
metabat.461	c__Bacilli (UID259)	750	275	151	96.52	3.33	H
metabat.462	p__Firmicutes (UID239)	1324	176	102	27.99	0.49	L
metabat.463	p__Firmicutes (UID239)	1324	176	102	91.99	25.61	L
metabat.464	k__Bacteria (UID203)	5449	104	58	22.41	0	L
metabat.465	k__Bacteria (UID203)	5449	104	58	2.59	0	L
metabat.466	c__Gammaproteobacteria (UID4445)	228	583	244	84.77	3.46	M
metabat.467	f__Rhodocyclaceae (UID3972)	30	540	241	90.5	0.97	H
metabat.unbinned	root (UID1)	5656	56	24	100	6175.31	L
		1252839

## Sheet: Supplementary Data 6
Bin Id	Marker lineage	# genomes	# markers	# marker sets	Completeness	Contamination
metabat.102	p__Firmicutes (UID239)	1324	176	102	92.45	4.86	d__Bacteria	p__Firmicutes	c__Limnochordia	o__Limnochordales	f__ZCTH02-B6	g__ZC3RG10	s__
metabat.105	c__Alphaproteobacteria (UID3305)	564	349	230	98.7	0.87	d__Bacteria	p__Proteobacteria	c__Alphaproteobacteria	o__Kiloniellales	f__Rhodovibrionaceae	g__	s__
metabat.106	c__Gammaproteobacteria (UID4443)	356	451	270	93.78	0.43	d__Bacteria	p__Proteobacteria	c__Gammaproteobacteria	o__Pseudomonadales	f__Porticoccaceae	g__BRH-c0	s__
metabat.107	c__Bacilli (UID256)	765	275	151	95.89	3.33	d__Bacteria	p__Firmicutes	c__Bacilli	o__Bacillales	f__Amphibacillaceae	g__JCM-19056	s__
metabat.109	p__Firmicutes (UID242)	830	245	130	91.79	1.01	d__Bacteria	p__Firmicutes	c__Bacilli	o__Bacillales	f__UBA6769	g__Pueribacillus	s__
metabat.115	p__Firmicutes (UID242)	830	245	130	90.33	1.03	d__Bacteria	p__Firmicutes	c__Bacilli	o__Bacillales	f__UBA6769	g__Pueribacillus	s__
metabat.117	o__Rhizobiales (UID3450)	238	511	244	98.09	0.48	d__Bacteria	p__Proteobacteria	c__Alphaproteobacteria	o__Rhizobiales	f__Rhizobiaceae	g__Chelativorans	s__
metabat.118	c__Bacilli (UID256)	765	274	150	90	1.89	d__Bacteria	p__Firmicutes	c__Bacilli	o__Bacillales	f__Amphibacillaceae	g__Oceanobacillus	s__
metabat.119	k__Bacteria (UID3060)	138	338	246	90.77	4.53	d__Bacteria	p__Campylobacterota	c__Campylobacteria	o__Campylobacterales	f__Arcobacteraceae	g__Aliarcobacter	s__Aliarcobacter defluvii
metabat.122	f__Flavobacteriaceae (UID2817)	81	511	283	92.54	1.91	d__Bacteria	p__Bacteroidota	c__Bacteroidia	o__Flavobacteriales	f__Flavobacteriaceae	g__	s__
metabat.125	o__Actinomycetales (UID1572)	580	288	173	96.53	0.67	d__Bacteria	p__Actinobacteriota	c__Actinomycetia	o__Actinomycetales	f__Actinomycetaceae	g__Oceanitalea	s__
metabat.128	f__Flavobacteriaceae (UID2817)	81	511	283	98.23	1.06	d__Bacteria	p__Bacteroidota	c__Bacteroidia	o__Flavobacteriales	f__Flavobacteriaceae	g__	s__
metabat.129	f__Lachnospiraceae (UID1286)	57	420	207	98.55	1.06	d__Bacteria	p__Firmicutes	c__Clostridia	o__Lachnospirales	f__Lachnospiraceae	g__CAG-45	s__
metabat.130	p__Firmicutes (UID242)	830	245	130	90.13	0.77	d__Bacteria	p__Firmicutes	c__Bacilli	o__Bacillales	f__UBA6769	g__Pueribacillus	s__
metabat.131	o__Pseudomonadales (UID4488)	185	813	308	94.37	2.39	d__Bacteria	p__Proteobacteria	c__Gammaproteobacteria	o__Pseudomonadales	f__Pseudomonadaceae	g__Pseudomonas	s__Pseudomonas aeruginosa
metabat.135	k__Bacteria (UID2495)	2993	147	91	96.7	4.4	d__Bacteria	p__Gemmatimonadota	c__Gemmatimonadetes	o__SG8-23	f__RSA9	g__	s__
metabat.14	p__Firmicutes (UID241)	930	207	114	94.74	0.73	d__Bacteria	p__Firmicutes	c__Halanaerobiia	o__Halanaerobiales	f__DTU029	g__DTU029	s__
metabat.142	c__Alphaproteobacteria (UID3305)	564	349	230	97.43	0	d__Bacteria	p__Proteobacteria	c__Alphaproteobacteria	o__Rhizobiales	f__Rhizobiaceae	g__	s__
metabat.143	o__Actinomycetales (UID1572)	580	288	173	95.66	2.02	d__Bacteria	p__Actinobacteriota	c__Actinomycetia	o__Actinomycetales	f__Microbacteriaceae	g__Pseudoclavibacter_A	s__
metabat.147	c__Bacilli (UID257)	764	272	151	92.05	2.65	d__Bacteria	p__Firmicutes	c__Bacilli	o__Bacillales	f__Bacillaceae_D	g__Bacillus_L	s__
metabat.148	g__Lactobacillus (UID436)	31	586	184	95.02	0.45	d__Bacteria	p__Firmicutes	c__Bacilli	o__Lactobacillales	f__Lactobacillaceae	g__Lacticaseibacillus	s__Lacticaseibacillus paracasei
metabat.149	c__Betaproteobacteria (UID3959)	235	419	211	93.67	2.13	d__Bacteria	p__Proteobacteria	c__Gammaproteobacteria	o__Burkholderiales	f__Burkholderiaceae	g__Paracandidimonas	s__
metabat.15	f__Lachnospiraceae (UID1255)	90	354	174	98.56	1.34	d__Bacteria	p__Firmicutes	c__Clostridia	o__Lachnospirales	f__Lachnospiraceae	g__Kineothrix	s__
metabat.152	k__Bacteria (UID2570)	433	273	183	93.26	0	d__Bacteria	p__Bacteroidota	c__Bacteroidia	o__Bacteroidales	f__Dysgonomonadaceae	g__Dysgonomonas	s__
metabat.153	c__Bacilli (UID256)	765	275	151	95.36	4.45	d__Bacteria	p__Firmicutes	c__Bacilli	o__Bacillales	f__Amphibacillaceae	g__Pseudogracilibacillus	s__
metabat.154	o__Lactobacillales (UID544)	293	475	267	92.86	1.5	d__Bacteria	p__Firmicutes	c__Bacilli	o__Lactobacillales	f__Enterococcaceae	g__Enterococcus_C	s__
metabat.159	c__Gammaproteobacteria (UID4444)	263	507	232	93.18	1.46	d__Bacteria	p__Proteobacteria	c__Gammaproteobacteria	o__Pseudomonadales	f__Pseudomonadaceae	g__Thiopseudomonas	s__
metabat.16	k__Bacteria (UID2982)	88	230	148	90.3	3.38	d__Bacteria	p__Verrucomicrobiota	c__Lentisphaeria	o__Victivallales	f__Victivallaceae	g__Victivallis	s__
metabat.160	c__Bacilli (UID259)	750	275	151	92.59	1.55	d__Bacteria	p__Firmicutes	c__Bacilli	o__Bacillales	f__Planococcaceae	g__Ureibacillus	s__Ureibacillus thermosphaericus
metabat.167	o__Actinomycetales (UID1593)	69	400	198	98.32	1.38	d__Bacteria	p__Actinobacteriota	c__Actinomycetia	o__Actinomycetales	f__Microbacteriaceae	g__Microbacterium	s__
metabat.171	c__Betaproteobacteria (UID3959)	235	420	211	91.53	2.97	d__Bacteria	p__Proteobacteria	c__Gammaproteobacteria	o__Burkholderiales	f__Burkholderiaceae	g__	s__
metabat.172	c__Bacilli (UID256)	765	275	151	91.39	2.37	d__Bacteria	p__Firmicutes	c__Bacilli	o__Bacillales	f__Amphibacillaceae	g__Pseudogracilibacillus	s__
metabat.173	k__Bacteria (UID2328)	3167	126	75	92	4.78	d__Bacteria	p__Firmicutes	c__Bacilli	o__Acholeplasmatales	f__Anaeroplasmataceae	g__UBA3206	s__
metabat.177	o__Clostridiales (UID1226)	155	278	158	97.38	1.27	d__Bacteria	p__Firmicutes	c__Clostridia	o__Lachnospirales	f__Lachnospiraceae	g__Hungatella	s__
metabat.18	k__Bacteria (UID2569)	434	277	185	99.46	4.77	d__Bacteria	p__Bacteroidota	c__Bacteroidia	o__Flavobacteriales	f__Crocinitomicaceae	g__Brumimicrobium	s__
metabat.189	p__Firmicutes (UID242)	830	245	130	98.46	0.45	d__Bacteria	p__Firmicutes	c__Bacilli	o__Thermoactinomycetales	f__Thermoactinomycetaceae	g__	s__
metabat.192	p__Firmicutes (UID241)	930	213	118	96.61	1.55	d__Bacteria	p__Firmicutes	c__Limnochordia	o__DTU010	f__DTU010	g__	s__
metabat.199	o__Actinomycetales (UID2012)	35	495	282	99.29	0.89	d__Bacteria	p__Actinobacteriota	c__Actinomycetia	o__Mycobacteriales	f__Pseudonocardiaceae	g__Saccharopolyspora	s__Saccharopolyspora rectivirgula
metabat.2	c__Gammaproteobacteria (UID4761)	52	693	297	94.65	1.35	d__Bacteria	p__Proteobacteria	c__Gammaproteobacteria	o__Enterobacterales	f__Alteromonadaceae	g__Idiomarina	s__
metabat.201	c__Deltaproteobacteria (UID3218)	61	284	169	99.41	0.59	d__Bacteria	p__Desulfobacterota	c__Desulfovibrionia	o__Desulfovibrionales	f__Desulfovibrionaceae	g__Halodesulfovibrio	s__
metabat.203	o__Clostridiales (UID1120)	304	250	143	95.28	3.5	d__Bacteria	p__Firmicutes	c__Clostridia	o__Tissierellales	f__Tepidimicrobiaceae	g__Tepidimicrobium	s__
metabat.205	c__Bacilli (UID256)	765	274	151	96.69	2.65	d__Bacteria	p__Firmicutes	c__Bacilli	o__Bacillales	f__Amphibacillaceae	g__Amphibacillus	s__
metabat.206	f__Xanthomonadaceae (UID4214)	55	659	290	92.74	4.46	d__Bacteria	p__Proteobacteria	c__Gammaproteobacteria	o__Xanthomonadales	f__Xanthomonadaceae	g__Luteimonas	s__
metabat.210	p__Firmicutes (UID239)	1324	176	102	98.04	2.97	d__Bacteria	p__Firmicutes	c__Limnochordia	o__DTU080	f__	g__	s__
metabat.213	k__Bacteria (UID2329)	174	149	89	92.02	1.5	d__Bacteria	p__Fusobacteriota	c__Fusobacteriia	o__Fusobacteriales	f__Fusobacteriaceae	g__Fusobacterium_A	s__Fusobacterium_A ulcerans
metabat.214	p__Firmicutes (UID239)	1324	176	102	93.14	0.98	d__Bacteria	p__Firmicutes	c__Limnochordia	o__Limnochordales	f__ZCTH02-B6	g__ZC3RG10	s__ZC3RG10 sp003387805
metabat.220	o__Burkholderiales (UID4000)	193	427	214	90.94	3.43	d__Bacteria	p__Proteobacteria	c__Gammaproteobacteria	o__Burkholderiales	f__Burkholderiaceae	g__Lampropedia	s__Lampropedia sp004803635
metabat.221	o__Actinomycetales (UID1696)	455	315	190	98.11	0.26	d__Bacteria	p__Actinobacteriota	c__Actinomycetia	o__Mycobacteriales	f__Micromonosporaceae	g__SLSW01	s__
metabat.223	c__Betaproteobacteria (UID3959)	235	419	211	93.33	0.27	d__Bacteria	p__Proteobacteria	c__Gammaproteobacteria	o__Burkholderiales	f__Burkholderiaceae	g__Paracandidimonas	s__
metabat.233	c__Gammaproteobacteria (UID4445)	228	583	244	97	4.1	d__Bacteria	p__Proteobacteria	c__Gammaproteobacteria	o__Pseudomonadales	f__Pseudomonadaceae	g__Pseudomonas_A	s__Pseudomonas_A stutzeri_AG
metabat.237	p__Firmicutes (UID239)	1324	176	102	94.12	1.96	d__Bacteria	p__Firmicutes	c__Limnochordia	o__Limnochordales	f__ZCTH02-B6	g__ZC3RG10	s__
metabat.239	p__Actinobacteria (UID1454)	732	206	120	97.43	0	d__Bacteria	p__Actinobacteriota	c__Actinomycetia	o__Actinomycetales	f__Actinomycetaceae	g__Flaviflexus	s__
metabat.243	f__Bifidobacteriaceae (UID1458)	77	464	220	90.92	1.86	d__Bacteria	p__Actinobacteriota	c__Actinomycetia	o__Actinomycetales	f__Bifidobacteriaceae	g__Bifidobacterium	s__Bifidobacterium mongoliense
metabat.245	c__Alphaproteobacteria (UID3337)	468	388	250	98.6	0.2	d__Bacteria	p__Proteobacteria	c__Alphaproteobacteria	o__Rhodobacterales	f__Rhodobacteraceae	g__SKOX01	s__
metabat.246	o__Clostridiales (UID1120)	304	250	143	90.44	0.9	d__Bacteria	p__Firmicutes	c__Clostridia	o__Tissierellales	f__Tissierellaceae	g__Tissierella_A	s__
metabat.249	c__Alphaproteobacteria (UID3305)	564	349	230	97.14	0.65	d__Bacteria	p__Proteobacteria	c__Alphaproteobacteria	o__Rhizobiales	f__Rhizobiaceae	g__Falsochrobactrum	s__Falsochrobactrum ovis
metabat.251	c__Betaproteobacteria (UID3959)	235	420	211	92.3	3.64	d__Bacteria	p__Proteobacteria	c__Gammaproteobacteria	o__Burkholderiales	f__Burkholderiaceae	g__	s__
metabat.254	k__Bacteria (UID203)	5449	104	58	96.55	0.43	d__Bacteria	p__Firmicutes	c__Bacilli	o__Bacillales	f__Domibacillaceae	g__	s__
metabat.255	c__Bacilli (UID285)	586	325	181	95.11	2.49	d__Bacteria	p__Firmicutes	c__Bacilli	o__Staphylococcales	f__Staphylococcaceae	g__Staphylococcus_A	s__Staphylococcus_A lentus
metabat.264	o__Pseudomonadales (UID4679)	87	673	364	94.04	1.21	d__Bacteria	p__Proteobacteria	c__Gammaproteobacteria	o__Pseudomonadales	f__Moraxellaceae	g__Psychrobacter	s__Psychrobacter sp000213615
metabat.266	k__Bacteria (UID2328)	3167	126	75	98.67	0	d__Bacteria	p__Firmicutes	c__Bacilli	o__Acholeplasmatales	f__Acholeplasmataceae	g__Acholeplasma_D	s__
metabat.268	f__Xanthomonadaceae (UID4214)	55	659	290	90.4	2.61	d__Bacteria	p__Proteobacteria	c__Gammaproteobacteria	o__Xanthomonadales	f__Xanthomonadaceae	g__Lysobacter	s__Lysobacter defluvii
metabat.270	c__Bacilli (UID256)	765	275	151	92.01	1.21	d__Bacteria	p__Firmicutes	c__Bacilli	o__Bacillales	f__Amphibacillaceae	g__JCM-19056	s__
metabat.273	o__Actinomycetales (UID1590)	562	282	168	93.45	1.39	d__Bacteria	p__Actinobacteriota	c__Actinomycetia	o__Mycobacteriales	f__Mycobacteriaceae	g__Corynebacterium	s__Corynebacterium freneyi
metabat.274	c__Gammaproteobacteria (UID4267)	119	544	284	91.78	3.55	d__Bacteria	p__Proteobacteria	c__Gammaproteobacteria	o__Nitrococcales	f__AK92	g__AK92	s__
metabat.281	f__Bacillaceae (UID829)	128	561	183	95.01	3.14	d__Bacteria	p__Firmicutes	c__Bacilli	o__Bacillales	f__Caldibacillaceae	g__	s__
metabat.284	f__Bacillaceae (UID829)	128	561	183	93.09	1.72	d__Bacteria	p__Firmicutes	c__Bacilli	o__Bacillales	f__Bacillaceae_C	g__	s__
metabat.285	p__Firmicutes (UID242)	830	245	130	95.51	0	d__Bacteria	p__Firmicutes	c__Bacilli	o__Thermoactinomycetales	f__Novibacillaceae	g__Numidum	s__Numidum massiliense
metabat.287	p__Firmicutes (UID239)	1324	176	102	97.06	3.47	d__Bacteria	p__Firmicutes	c__Limnochordia	o__DTU080	f__RSA5	g__RSA7	s__RSA7 sp002919195
metabat.288	c__Gammaproteobacteria (UID4443)	356	451	270	92.77	2.74	d__Bacteria	p__Proteobacteria	c__Gammaproteobacteria	o__Pseudomonadales	f__Alcanivoracaceae	g__	s__
metabat.29	k__Bacteria (UID2495)	2993	147	91	96.7	1.99	d__Bacteria	p__Gemmatimonadota	c__Gemmatimonadetes	o__SG8-23	f__RSA9	g__	s__
metabat.290	o__Bacteroidales (UID2621)	198	427	260	92.79	0.77	d__Bacteria	p__Bacteroidota	c__Bacteroidia	o__Bacteroidales	f__Tannerellaceae	g__Massilibacteroides	s__
metabat.291	f__Vibrionaceae (UID4868)	77	946	363	96.12	2.25	d__Bacteria	p__Proteobacteria	c__Gammaproteobacteria	o__Enterobacterales	f__Vibrionaceae	g__Vibrio	s__
metabat.295	o__Actinomycetales (UID1809)	267	396	219	94.14	0.91	d__Bacteria	p__Actinobacteriota	c__Actinomycetia	o__Mycobacteriales	f__Mycobacteriaceae	g__Corynebacterium	s__
metabat.301	f__Flavobacteriaceae (UID2817)	81	511	283	95.01	0.63	d__Bacteria	p__Bacteroidota	c__Bacteroidia	o__Flavobacteriales	f__Flavobacteriaceae	g__Myroides	s__Myroides sp002807015
metabat.302	c__Betaproteobacteria (UID3959)	235	418	209	96.01	4.08	d__Bacteria	p__Proteobacteria	c__Gammaproteobacteria	o__Burkholderiales	f__Burkholderiaceae	g__Oligella	s__Oligella urethralis
metabat.309	p__Firmicutes (UID242)	830	245	130	96.92	1.28	d__Bacteria	p__Firmicutes	c__Bacilli	o__Thermoactinomycetales	f__Thermoactinomycetaceae	g__	s__
metabat.312	p__Firmicutes (UID239)	1324	176	102	91.18	1.47	d__Bacteria	p__Firmicutes	c__Limnochordia	o__Limnochordales	f__Limnochordaceae	g__Limnochorda	s__
metabat.318	o__Lactobacillales (UID462)	85	367	162	93.24	4.94	d__Bacteria	p__Firmicutes	c__Bacilli	o__Lactobacillales	f__Lactobacillaceae	g__Lactiplantibacillus	s__Lactiplantibacillus plantarum
metabat.325	o__Lactobacillales (UID463)	75	376	160	95.16	4.38	d__Bacteria	p__Firmicutes	c__Bacilli	o__Lactobacillales	f__Lactobacillaceae	g__Levilactobacillus	s__Levilactobacillus brevis
metabat.329	c__Gammaproteobacteria (UID4445)	228	582	243	92.24	2.85	d__Bacteria	p__Proteobacteria	c__Gammaproteobacteria	o__Pseudomonadales	f__Pseudomonadaceae	g__Pseudomonas_G	s__Pseudomonas_G thermotolerans
metabat.33	g__Clostridium (UID1380)	44	404	145	96.48	1.65	d__Bacteria	p__Firmicutes	c__Clostridia	o__Clostridiales	f__Clostridiaceae	g__Clostridium_G	s__Clostridium_G cochlearium
metabat.330	c__Bacilli (UID256)	765	274	150	92.69	2.23	d__Bacteria	p__Firmicutes	c__Bacilli	o__Bacillales	f__Amphibacillaceae	g__Oceanobacillus	s__Oceanobacillus jeddahense
metabat.333	f__Paenibacillaceae (UID971)	46	481	186	97.58	0.54	d__Bacteria	p__Firmicutes	c__Bacilli	o__Paenibacillales	f__	g__	s__
metabat.334	c__Betaproteobacteria (UID3959)	235	420	211	97.16	1.42	d__Bacteria	p__Proteobacteria	c__Gammaproteobacteria	o__Burkholderiales	f__Burkholderiaceae	g__Orrella	s__
metabat.342	o__Clostridiales (UID1375)	50	332	124	98.51	0.48	d__Bacteria	p__Firmicutes	c__Clostridia	o__Clostridiales	f__Clostridiaceae	g__Clostridium	s__
metabat.343	p__Firmicutes (UID239)	1324	175	101	92.08	3.99	d__Bacteria	p__Firmicutes	c__Symbiobacteriia	o__Symbiobacteriales	f__Symbiobacteriaceae	g__Symbiobacterium	s__
metabat.347	o__Actinomycetales (UID1696)	455	311	187	98.13	2.32	d__Bacteria	p__Actinobacteriota	c__Actinomycetia	o__Streptosporangiales	f__Streptosporangiaceae	g__Spirillospora	s__Spirillospora hallensis
metabat.35	g__Bacillus (UID864)	93	711	241	96.92	0.46	d__Bacteria	p__Firmicutes	c__Bacilli	o__Bacillales	f__Bacillaceae	g__Bacillus	s__Bacillus licheniformis
metabat.352	k__Bacteria (UID2565)	2921	152	93	90.11	4.8	d__Bacteria	p__Proteobacteria	c__Alphaproteobacteria	o__RF32	f__CAG-239	g__	s__
metabat.353	o__Clostridiales (UID1120)	304	248	141	92.08	1.36	d__Bacteria	p__Firmicutes	c__Clostridia	o__Peptostreptococcales	f__Natronincolaceae	g__Alkaliphilus_B	s__Alkaliphilus_B oremlandii
metabat.354	p__Bacteroidetes (UID2605)	350	316	210	99.37	0	d__Bacteria	p__Bacteroidota	c__Bacteroidia	o__Sphingobacteriales	f__Sphingobacteriaceae	g__	s__
metabat.357	o__Actinomycetales (UID1663)	488	308	183	97.44	0.82	d__Bacteria	p__Actinobacteriota	c__Actinomycetia	o__Streptosporangiales	f__Streptosporangiaceae	g__Thermobifida	s__
metabat.361	p__Firmicutes (UID239)	1324	176	102	96.53	0.98	d__Bacteria	p__Firmicutes	c__Limnochordia	o__DTU080	f__	g__	s__
metabat.363	c__Bacilli (UID284)	725	279	151	94.72	0	d__Bacteria	p__Firmicutes	c__Bacilli	o__Lactobacillales	f__Enterococcaceae	g__Enterococcus_G	s__
metabat.366	p__Bacteroidetes (UID2605)	350	316	210	96.31	0.49	d__Bacteria	p__Bacteroidota	c__Bacteroidia	o__Sphingobacteriales	f__Sphingobacteriaceae	g__	s__
metabat.37	c__Bacilli (UID256)	765	275	151	96.42	3.75	d__Bacteria	p__Firmicutes	c__Bacilli	o__Bacillales	f__Amphibacillaceae	g__Oceanobacillus	s__
metabat.371	o__Clostridiales (UID1120)	304	250	143	97.67	0	d__Bacteria	p__Firmicutes	c__Clostridia	o__Tissierellales	f__Tepidimicrobiaceae	g__Tepidimicrobium	s__
metabat.374	o__Clostridiales (UID1212)	172	263	149	99.33	2.35	d__Bacteria	p__Firmicutes	c__Clostridia	o__Lachnospirales	f__Lachnospiraceae	g__Anaerosporobacter	s__Anaerosporobacter mobilis
metabat.375	f__Rhodobacteraceae (UID3340)	84	568	330	95.21	1.43	d__Bacteria	p__Proteobacteria	c__Alphaproteobacteria	o__Rhodobacterales	f__Rhodobacteraceae	g__Paracoccus	s__
metabat.376	o__Bacteroidales (UID2621)	198	427	260	96.03	1.54	d__Bacteria	p__Bacteroidota	c__Bacteroidia	o__Bacteroidales	f__Tannerellaceae	g__Massilibacteroides	s__
metabat.377	c__Bacilli (UID256)	765	274	151	93.02	0.78	d__Bacteria	p__Firmicutes	c__Bacilli	o__Bacillales	f__Amphibacillaceae	g__Gracilibacillus	s__
metabat.379	f__Paenibacillaceae (UID971)	46	481	186	94.08	0.59	d__Bacteria	p__Firmicutes	c__Bacilli	o__Paenibacillales	f__	g__	s__
metabat.380	o__Clostridiales (UID1120)	304	247	141	93.14	2.2	d__Bacteria	p__Firmicutes	c__Clostridia	o__Peptostreptococcales	f__Anaerovoracaceae	g__Aminipila	s__
metabat.382	f__Paenibacillaceae (UID971)	46	481	186	93.15	0.04	d__Bacteria	p__Firmicutes	c__Bacilli	o__Paenibacillales	f__	g__	s__
metabat.386	c__Gammaproteobacteria (UID4445)	228	583	244	92.78	1.62	d__Bacteria	p__Proteobacteria	c__Gammaproteobacteria	o__Pseudomonadales	f__Pseudomonadaceae	g__Pseudomonas_A	s__
metabat.388	o__Cytophagales (UID2936)	47	454	336	95.39	1.44	d__Bacteria	p__Bacteroidota	c__Bacteroidia	o__Cytophagales	f__Spirosomaceae	g__SCN-52-12	s__
metabat.389	f__Paenibacillaceae (UID971)	46	481	186	92.46	0	d__Bacteria	p__Firmicutes	c__Bacilli	o__Paenibacillales	f__	g__	s__
metabat.39	o__Clostridiales (UID1226)	155	278	158	98.42	0.63	d__Bacteria	p__Firmicutes	c__Clostridia	o__Lachnospirales	f__Lachnospiraceae	g__Lachnotalea	s__
metabat.393	p__Firmicutes (UID241)	930	213	118	95.76	4.24	d__Bacteria	p__Firmicutes	c__Limnochordia	o__DTU080	f__RSA5	g__RSA7	s__
metabat.398	k__Bacteria (UID2570)	433	273	183	97.9	2.56	d__Bacteria	p__Bacteroidota	c__Bacteroidia	o__Bacteroidales	f__Dysgonomonadaceae	g__Dysgonomonas	s__Dysgonomonas sp002409595
metabat.399	c__Betaproteobacteria (UID3888)	323	383	233	97.53	0.03	d__Bacteria	p__Proteobacteria	c__Gammaproteobacteria	o__Burkholderiales	f__Methylophilaceae	g__Methylobacillus	s__
metabat.4	o__Clostridiales (UID1212)	172	263	149	94.97	0.67	d__Bacteria	p__Firmicutes	c__Clostridia	o__Oscillospirales	f__Ruminococcaceae	g__Hydrogenoanaerobacterium	s__
metabat.406	o__Actinomycetales (UID2014)	33	350	203	98.36	1.44	d__Bacteria	p__Actinobacteriota	c__Actinomycetia	o__Mycobacteriales	f__Pseudonocardiaceae	g__Saccharomonospora	s__Saccharomonospora viridis
metabat.408	f__Streptomycetaceae (UID2048)	60	460	233	96.26	2.35	d__Bacteria	p__Actinobacteriota	c__Actinomycetia	o__Streptomycetales	f__Streptomycetaceae	g__Streptomyces	s__
metabat.41	p__Firmicutes (UID242)	830	245	130	93.44	0.26	d__Bacteria	p__Firmicutes	c__Bacilli	o__Bacillales_F	f__Bacillaceae_M	g__Bacillus_BB	s__Bacillus_BB sp001884825
metabat.411	c__Deltaproteobacteria (UID3216)	83	247	155	90.32	0.82	d__Bacteria	p__Myxococcota	c__Myxococcia	o__Myxococcales	f__Vulgatibacteraceae	g__ZC4RG40	s__
metabat.415	k__Bacteria (UID203)	5449	103	57	98.25	4.02	d__Bacteria	p__Firmicutes	c__Clostridia	o__Lachnospirales	f__Lachnospiraceae	g__	s__
metabat.420	o__Actinomycetales (UID2014)	33	350	203	97.51	0.57	d__Bacteria	p__Actinobacteriota	c__Actinomycetia	o__Mycobacteriales	f__Pseudonocardiaceae	g__Saccharomonospora	s__Saccharomonospora azurea
metabat.424	c__Betaproteobacteria (UID3959)	235	420	211	98.42	1.99	d__Bacteria	p__Proteobacteria	c__Gammaproteobacteria	o__Burkholderiales	f__Burkholderiaceae	g__Kerstersia	s__Kerstersia gyiorum
metabat.426	c__Bacilli (UID256)	765	275	151	91.41	1.21	d__Bacteria	p__Firmicutes	c__Bacilli	o__Bacillales	f__Amphibacillaceae	g__Oceanobacillus	s__Oceanobacillus caeni
metabat.429	o__Actinomycetales (UID1572)	580	286	172	92.49	0.12	d__Bacteria	p__Actinobacteriota	c__Actinomycetia	o__Actinomycetales	f__Brevibacteriaceae	g__Brevibacterium	s__
metabat.431	p__Firmicutes (UID239)	1324	176	102	92.16	1.96	d__Bacteria	p__Firmicutes	c__Limnochordia	o__Limnochordales	f__ZCTH02-B6	g__ZCTH02-B6	s__
metabat.434	c__Bacilli (UID256)	765	274	150	93.82	0.56	d__Bacteria	p__Firmicutes	c__Bacilli	o__Bacillales	f__Amphibacillaceae	g__Oceanobacillus	s__Oceanobacillus oncorhynchi
metabat.436	k__Bacteria (UID2565)	2921	152	93	91.04	4.2	d__Bacteria	p__Bacteroidota	c__Bacteroidia	o__Flavobacteriales	f__Weeksellaceae	g__Moheibacter	s__
metabat.437	p__Firmicutes (UID242)	830	245	130	97.31	0.51	d__Bacteria	p__Firmicutes	c__Bacilli	o__Thermoactinomycetales	f__Thermoactinomycetaceae	g__Planifilum	s__Planifilum fulgidum
metabat.438	k__Bacteria (UID2570)	433	273	183	96.3	0	d__Bacteria	p__Bacteroidota	c__Bacteroidia	o__Bacteroidales	f__Dysgonomonadaceae	g__Dysgonomonas	s__
metabat.439	c__Bacilli (UID256)	765	275	151	92.72	1.1	d__Bacteria	p__Firmicutes	c__Bacilli	o__Bacillales	f__Amphibacillaceae	g__Oceanobacillus	s__
metabat.44	o__Rhizobiales (UID3654)	92	481	319	96.24	1.2	d__Bacteria	p__Proteobacteria	c__Alphaproteobacteria	o__Rhizobiales	f__Beijerinckiaceae	g__Chelatococcus	s__Chelatococcus sp003242585
metabat.440	c__Betaproteobacteria (UID3959)	235	419	211	98.26	2.51	d__Bacteria	p__Proteobacteria	c__Gammaproteobacteria	o__Burkholderiales	f__Burkholderiaceae	g__Paracandidimonas	s__
metabat.441	c__Alphaproteobacteria (UID3305)	564	349	230	92.01	2.33	d__Bacteria	p__Proteobacteria	c__Alphaproteobacteria	o__Rhizobiales	f__Rhizobiaceae	g__Ochrobactrum_A	s__
metabat.444	o__Actinomycetales (UID1808)	268	398	220	99.09	0.8	d__Bacteria	p__Actinobacteriota	c__Actinomycetia	o__Mycobacteriales	f__Mycobacteriaceae	g__Mycobacterium	s__Mycobacterium thermoresistibile
metabat.447	c__Deltaproteobacteria (UID3216)	83	247	155	92.58	1.29	d__Bacteria	p__Myxococcota	c__Polyangia	o__Polyangiales	f__SG8-38	g__	s__
metabat.448	c__Bacilli (UID256)	765	274	150	98.02	1.33	d__Bacteria	p__Firmicutes	c__Bacilli	o__Bacillales	f__Amphibacillaceae	g__Oceanobacillus	s__
metabat.45	c__Gammaproteobacteria (UID4443)	356	451	270	97.65	1.11	d__Bacteria	p__Proteobacteria	c__Gammaproteobacteria	o__Pseudomonadales	f__Alcanivoracaceae	g__Alcanivorax_A	s__
metabat.452	k__Bacteria (UID2328)	3167	126	75	92	0	d__Bacteria	p__Firmicutes	c__Bacilli	o__Acholeplasmatales	f__Acholeplasmataceae	g__Acholeplasma_D	s__
metabat.453	c__Clostridia (UID1118)	387	223	124	97.18	3.63	d__Bacteria	p__Firmicutes	c__Mahellia_A	o__Caldicoprobacterales	f__UBA3941	g__	s__
metabat.455	c__Alphaproteobacteria (UID3305)	564	349	230	96.1	0.65	d__Bacteria	p__Proteobacteria	c__Alphaproteobacteria	o__Sphingomonadales	f__Sphingomonadaceae	g__	s__
metabat.456	k__Bacteria (UID203)	5449	104	58	98.28	4.23	d__Bacteria	p__Proteobacteria	c__Gammaproteobacteria	o__Burkholderiales	f__Burkholderiaceae	g__Pusillimonas	s__
metabat.459	c__Betaproteobacteria (UID3959)	235	419	211	98.13	4.6	d__Bacteria	p__Proteobacteria	c__Gammaproteobacteria	o__Burkholderiales	f__Burkholderiaceae	g__Pusillimonas	s__
metabat.460	c__Bacilli (UID256)	765	275	151	93.41	3.15	d__Bacteria	p__Firmicutes	c__Bacilli	o__Bacillales	f__Amphibacillaceae	g__UBA11269	s__UBA11269 sp003454625
metabat.461	c__Bacilli (UID259)	750	275	151	96.52	3.33	d__Bacteria	p__Firmicutes	c__Bacilli	o__Bacillales	f__Planococcaceae	g__Sporosarcina	s__
metabat.467	f__Rhodocyclaceae (UID3972)	30	540	241	90.5	0.97	d__Bacteria	p__Proteobacteria	c__Gammaproteobacteria	o__Burkholderiales	f__Rhodocyclaceae	g__UBA2357	s__
metabat.5	o__Clostridiales (UID1212)	172	263	149	100	1.01	d__Bacteria	p__Firmicutes	c__Clostridia	o__Lachnospirales	f__Lachnospiraceae	g__Lachnospira	s__
metabat.53	p__Firmicutes (UID239)	1324	176	102	96.08	1.47	d__Bacteria	p__Firmicutes	c__Limnochordia	o__DTU080	f__RSA5	g__RSA5	s__RSA5 sp002919235
metabat.64	p__Firmicutes (UID239)	1324	176	102	96.08	2.23	d__Bacteria	p__Firmicutes	c__Limnochordia	o__Limnochordales	f__ZCTH02-B6	g__ZCTH02-B6	s__
metabat.65	f__Bacillaceae (UID829)	128	561	183	93.88	0.88	d__Bacteria	p__Firmicutes	c__Bacilli	o__Bacillales	f__Bacillaceae_C	g__	s__
metabat.66	o__Lactobacillales (UID462)	85	367	162	93.04	1.44	d__Bacteria	p__Firmicutes	c__Bacilli	o__Lactobacillales	f__Lactobacillaceae	g__Pediococcus	s__Pediococcus acidilactici
metabat.68	k__Bacteria (UID203)	5449	104	58	95.28	1.21	d__Bacteria	p__Proteobacteria	c__Alphaproteobacteria	o__Kiloniellales	f__Rhodovibrionaceae	g__	s__
metabat.7	k__Bacteria (UID3060)	138	338	246	96.13	0	d__Bacteria	p__Campylobacterota	c__Campylobacteria	o__Campylobacterales	f__Arcobacteraceae	g__Aliarcobacter	s__Aliarcobacter thereius
metabat.73	o__Actinomycetales (UID1663)	488	308	183	99.45	0.55	d__Bacteria	p__Actinobacteriota	c__Actinomycetia	o__Streptosporangiales	f__Streptosporangiaceae	g__Thermobifida	s__Thermobifida fusca
metabat.75	p__Firmicutes (UID242)	830	245	130	97.69	0.19	d__Bacteria	p__Firmicutes	c__Bacilli	o__Thermoactinomycetales	f__Thermoactinomycetaceae	g__	s__
metabat.76	k__Bacteria (UID2570)	433	273	183	96.27	1.28	d__Bacteria	p__Bacteroidota	c__Bacteroidia	o__Bacteroidales	f__Dysgonomonadaceae	g__Dysgonomonas	s__Dysgonomonas capnocytophagoides
metabat.77	c__Betaproteobacteria (UID3959)	235	419	211	96.42	3.23	d__Bacteria	p__Proteobacteria	c__Gammaproteobacteria	o__Burkholderiales	f__Burkholderiaceae	g__Paracandidimonas	s__
metabat.79	o__Bacteroidales (UID2657)	160	492	269	90.24	3.44	d__Bacteria	p__Bacteroidota	c__Bacteroidia	o__Bacteroidales	f__Bacteroidaceae	g__Bacteroides	s__
metabat.82	c__Bacilli (UID259)	750	276	152	96.77	2.03	d__Bacteria	p__Firmicutes	c__Bacilli	o__Bacillales	f__Massilibacteriaceae	g__Massilibacterium	s__
metabat.87	p__Bacteroidetes (UID2605)	350	316	210	95.87	2.05	d__Bacteria	p__Bacteroidota	c__Bacteroidia	o__Sphingobacteriales	f__Sphingobacteriaceae	g__Sphingobacterium	s__Sphingobacterium sp000814685
metabat.89	f__Paenibacillaceae (UID971)	46	481	186	90.1	0.27	d__Bacteria	p__Firmicutes	c__Bacilli	o__Paenibacillales	f__Paenibacillaceae	g__SYSU-K30003	s__
metabat.90	c__Gammaproteobacteria (UID4267)	119	544	284	94.78	0.9	d__Bacteria	p__Proteobacteria	c__Gammaproteobacteria	o__Nitrococcales	f__AK92	g__	s__

## Sheet: Supplementary Data 7
Relative abundance										Relative acitvity
MAG	Group	D0	D5	D12	D20	D25	D30	Taxanomy		MAG	Group	D0	D5	D12	D20	D25	D30	Taxanomy
MAG.352	GroupI	0.0791541	0	3.0361e-05	6.78915e-05	0.000341667	0.000114709	Proteobacteria		MAG.352	GroupI	0.0791541	0	3.0361e-05	6.78915e-05	0.000114709	0.000341667	Proteobacteria
MAG.452	GroupI	0.0236949	1.11254e-05	1.95247e-05	7.09589e-05	0.000188498	4.44331e-05	Firmicutes		MAG.452	GroupI	0.0236949	1.11254e-05	1.95247e-05	7.09589e-05	4.44331e-05	0.000188498	Firmicutes
MAG.353	GroupI	0.00740826	0	0	2.97054e-05	0	0	Firmicutes		MAG.353	GroupI	0.00740826	0	0	2.97054e-05	0	0	Firmicutes
MAG.192	GroupI	0	0	6.17553e-05	0.0157349	0.001066	0.000614648	Firmicutes		MAG.192	GroupI	0	0	6.17553e-05	0.0157349	0.000614648	0.001066	Firmicutes
MAG.66	GroupI	0.000510826	0	6.38167e-05	4.18741e-06	0	0	Firmicutes		MAG.66	GroupI	0.000510826	0	6.38167e-05	4.18741e-06	0	0	Firmicutes
MAG.33	GroupI	0.00131729	0	0	0.000920942	0.000678494	0.000276695	Firmicutes		MAG.33	GroupI	0.00131729	0	0	0.000920942	0.000276695	0.000678494	Firmicutes
MAG.203	GroupI	7.88563e-07	0	0.000138556	0.0135747	0	1.59231e-05	Firmicutes		MAG.203	GroupI	7.88563e-07	0	0.000138556	0.0135747	1.59231e-05	0	Firmicutes
MAG.266	GroupI	0.000342871	8.45315e-06	0.000133589	1.28246e-05	4.86319e-05	6.08394e-05	Firmicutes		MAG.266	GroupI	0.000342871	8.45315e-06	0.000133589	1.28246e-05	6.08394e-05	4.86319e-05	Firmicutes
MAG.213	GroupI	0.00510426	0	0	0	0.000118424	0	Fusobacteriota		MAG.213	GroupI	0.00510426	0	0	0	0	0.000118424	Fusobacteriota
MAG.246	GroupI	8.81881e-05	0	2.40089e-05	0.00122664	0.000105154	8.82436e-05	Firmicutes		MAG.246	GroupI	8.81881e-05	0	2.40089e-05	0.00122664	8.82436e-05	0.000105154	Firmicutes
MAG.371	GroupI	0	0	0.000779309	0.000471654	0.000174443	0	Firmicutes		MAG.371	GroupI	0	0	0.000779309	0.000471654	0	0.000174443	Firmicutes
MAG.325	GroupI	0.0450274	0	0.000338848	0	8.01969e-05	8.71424e-05	Firmicutes		MAG.325	GroupI	0.0450274	0	0.000338848	0	8.71424e-05	8.01969e-05	Firmicutes
MAG.453	GroupII	0	0	0.00679283	0.000163097	0	0	Firmicutes		MAG.453	GroupII	0	0	0.00679283	0.000163097	0	0	Firmicutes
MAG.363	GroupII	0.00823805	0	0.000133589	8.19622e-05	5.53916e-05	0.000472363	Firmicutes		MAG.363	GroupII	0.00823805	0	0.000133589	8.19622e-05	0.000472363	5.53916e-05	Firmicutes
MAG.129	GroupII	0.0103086	0	3.57614e-05	8.62707e-06	5.04976e-05	0	Firmicutes		MAG.129	GroupII	0.0103086	0	3.57614e-05	8.62707e-06	0	5.04976e-05	Firmicutes
MAG.205	GroupII	0	5.47685e-05	5.85334e-06	0.00248193	0.00428152	0.00137903	Firmicutes		MAG.205	GroupII	0	5.47685e-05	5.85334e-06	0.00248193	0.00137903	0.00428152	Firmicutes
MAG.415	GroupII	0.0124505	0	9.25337e-06	8.52112e-06	2.8169e-05	1.69267e-05	Firmicutes		MAG.415	GroupII	0.0124505	0	9.25337e-06	8.52112e-06	1.69267e-05	2.8169e-05	Firmicutes
MAG.380	GroupII	0.0013626	0	0	0	4.37271e-05	0	Firmicutes		MAG.380	GroupII	0.0013626	0	0	0	0	4.37271e-05	Firmicutes
MAG.154	GroupII	0.0189366	0	5.66502e-06	8.26382e-06	0.000251704	0.000693	Firmicutes		MAG.154	GroupII	0.0189366	0	5.66502e-06	8.26382e-06	0.000693	0.000251704	Firmicutes
MAG.318	GroupII	0.0287871	0	0.000370797	0	0.000304916	6.19917e-05	Firmicutes		MAG.318	GroupII	0.0287871	0	0.000370797	0	6.19917e-05	0.000304916	Firmicutes
MAG.39	GroupII	0.0216334	0	7.05455e-06	1.40354e-05	9.68474e-05	0.000494033	Firmicutes		MAG.39	GroupII	0.0216334	0	7.05455e-06	1.40354e-05	0.000494033	9.68474e-05	Firmicutes
MAG.173	GroupII	0.00341423	0	0	3.08708e-05	0	1.10258e-05	Firmicutes		MAG.173	GroupII	0.00341423	0	0	3.08708e-05	1.10258e-05	0	Firmicutes
MAG.177	GroupII	0.0117033	0	0	7.31939e-05	0	4.16964e-05	Firmicutes		MAG.177	GroupII	0.0117033	0	0	7.31939e-05	4.16964e-05	0	Firmicutes
MAG.342	GroupII	0.00150504	0	0	0	0	2.75018e-05	Firmicutes		MAG.342	GroupII	0.00150504	0	0	0	2.75018e-05	0	Firmicutes
MAG.14	GroupII	0	0	0.000591798	0.0307658	0.00115592	0.00223732	Firmicutes		MAG.14	GroupII	0	0	0.000591798	0.0307658	0.00223732	0.00115592	Firmicutes
MAG.4	GroupII	0.00474017	0	2.17846e-06	0	0	2.38869e-05	Firmicutes		MAG.4	GroupII	0.00474017	0	2.17846e-06	0	2.38869e-05	0	Firmicutes
MAG.16	GroupII	0.00279626	0	1.48522e-05	0	5.56349e-05	0	Verrucomicrobiota		MAG.16	GroupII	0.00279626	0	1.48522e-05	0	0	5.56349e-05	Verrucomicrobiota
MAG.5	GroupII	0.016799	0	1.20782e-05	4.00074e-06	3.91575e-05	3.52287e-05	Firmicutes		MAG.5	GroupII	0.016799	0	1.20782e-05	4.00074e-06	3.52287e-05	3.91575e-05	Firmicutes
MAG.243	GroupII	0.000217616	0	0	0	0	2.49974e-05	Actinobacteriota		MAG.243	GroupII	0.000217616	0	0	0	2.49974e-05	0	Actinobacteriota
MAG.374	GroupII	0.027012	3.2445e-06	0	0	0	0	Firmicutes		MAG.374	GroupII	0.027012	3.2445e-06	0	0	0	0	Firmicutes
MAG.148	GroupII	0.0063328	0	5.0013e-05	0	0	5.3605e-05	Firmicutes		MAG.148	GroupII	0.0063328	0	5.0013e-05	0	5.3605e-05	0	Firmicutes
MAG.15	GroupII	0.021541	0	1.74582e-06	8.58166e-06	0.000131414	0.000161238	Firmicutes		MAG.15	GroupII	0.021541	0	1.74582e-06	8.58166e-06	0.000161238	0.000131414	Firmicutes
MAG.274	GroupIII	0	0	0.000425324	0.000277	0.00118482	0.000281634	Proteobacteria		MAG.274	GroupIII	0	0	0.000425324	0.000277	0.000281634	0.00118482	Proteobacteria
MAG.467	GroupIII	7.00117e-05	0	1.31573e-05	8.10036e-05	0.000109496	0.000525438	Proteobacteria		MAG.467	GroupIII	7.00117e-05	0	1.31573e-05	8.10036e-05	0.000525438	0.000109496	Proteobacteria
MAG.90	GroupIII	2.50769e-07	0	0.00044521	0.0138209	0.061053	0.0668971	Proteobacteria		MAG.90	GroupIII	2.50769e-07	0	0.00044521	0.0138209	0.0668971	0.061053	Proteobacteria
MAG.149	GroupIII	0.000262007	1.86183e-05	0.000700823	4.58395e-05	0.000128494	0.0221756	Proteobacteria		MAG.149	GroupIII	0.000262007	1.86183e-05	0.000700823	4.58395e-05	0.0221756	0.000128494	Proteobacteria
MAG.291	GroupIII	0.00778472	0	0	0.0160621	0.000718241	0.00132858	Proteobacteria		MAG.291	GroupIII	0.00778472	0	0	0.0160621	0.00132858	0.000718241	Proteobacteria
MAG.399	GroupIII	0.00147338	0	6.65245e-06	0	0	1.70614e-05	Proteobacteria		MAG.399	GroupIII	0.00147338	0	6.65245e-06	0	1.70614e-05	0	Proteobacteria
MAG.424	GroupIII	0.0908956	0	1.54121e-05	0.00123486	0.000929571	0.0031119	Proteobacteria		MAG.424	GroupIII	0.0908956	0	1.54121e-05	0.00123486	0.0031119	0.000929571	Proteobacteria
MAG.119	GroupIII	0.0469267	0	0.000102775	3.04167e-05	9.69231e-05	3.935e-05	Campylobacterota		MAG.119	GroupIII	0.0469267	0	0.000102775	3.04167e-05	3.935e-05	9.69231e-05	Campylobacterota
MAG.233	GroupIII	0.00811843	4.54909e-06	0.000111814	0.00211928	0.017513	0.0166848	Proteobacteria		MAG.233	GroupIII	0.00811843	4.54909e-06	0.000111814	0.00211928	0.0166848	0.017513	Proteobacteria
MAG.7	GroupIII	0.0688076	0	4.24851e-05	4.68283e-05	0.000158707	0.000145779	Campylobacterota		MAG.7	GroupIII	0.0688076	0	4.24851e-05	4.68283e-05	0.000145779	0.000158707	Campylobacterota
MAG.386	GroupIII	0.000184723	0	5.66502e-06	0.000482732	0.00192788	0.00605164	Proteobacteria		MAG.386	GroupIII	0.000184723	0	5.66502e-06	0.000482732	0.00605164	0.00192788	Proteobacteria
MAG.288	GroupIII	8.53605e-06	0	7.74067e-05	0.042192	0.0144703	0.000228815	Proteobacteria		MAG.288	GroupIII	8.53605e-06	0	7.74067e-05	0.042192	0.000228815	0.0144703	Proteobacteria
MAG.106	GroupIII	0	0	5.19675e-06	2.64362e-06	0.000725682	0.000198478	Proteobacteria		MAG.106	GroupIII	0	0	5.19675e-06	2.64362e-06	0.000198478	0.000725682	Proteobacteria
MAG.302	GroupIII	0.00172667	0	2.8376e-05	3.4256e-06	0.0256239	0.0203289	Proteobacteria		MAG.302	GroupIII	0.00172667	0	2.8376e-05	3.4256e-06	0.0203289	0.0256239	Proteobacteria
MAG.440	GroupIII	0.000529658	0	8.3881e-05	0.000175256	0.000822395	0.00891117	Proteobacteria		MAG.440	GroupIII	0.000529658	0	8.3881e-05	0.000175256	0.00891117	0.000822395	Proteobacteria
MAG.171	GroupIII	0.000195734	0	0.000433259	1.88484e-05	0.0186048	0.0450954	Proteobacteria		MAG.171	GroupIII	0.000195734	0	0.000433259	1.88484e-05	0.0450954	0.0186048	Proteobacteria
MAG.264	GroupIII	0.000106157	0	0	0.00100728	8.01861e-05	8.81414e-05	Proteobacteria		MAG.264	GroupIII	0.000106157	0	0	0.00100728	8.81414e-05	8.01861e-05	Proteobacteria
MAG.45	GroupIII	0.000221479	0	3.5965e-05	5.41084e-05	0.00117281	0.00907898	Proteobacteria		MAG.45	GroupIII	0.000221479	0	3.5965e-05	5.41084e-05	0.00907898	0.00117281	Proteobacteria
MAG.334	GroupIII	0.000278466	0	0.000151413	0.000124992	0.000124876	0.00292268	Proteobacteria		MAG.334	GroupIII	0.000278466	0	0.000151413	0.000124992	0.00292268	0.000124876	Proteobacteria
MAG.131	GroupIII	0.0097891	4.37934e-06	5.54795e-05	0.000131253	0.00185657	0.00590531	Proteobacteria		MAG.131	GroupIII	0.0097891	4.37934e-06	5.54795e-05	0.000131253	0.00590531	0.00185657	Proteobacteria
MAG.223	GroupIII	0.000601479	0	0.00051004	0.000212841	0.00190975	0.00805846	Proteobacteria		MAG.223	GroupIII	0.000601479	0	0.00051004	0.000212841	0.00805846	0.00190975	Proteobacteria
MAG.459	GroupIII	0.000990196	0	0.00117007	0.000172814	0.000961412	0.0092261	Proteobacteria		MAG.459	GroupIII	0.000990196	0	0.00117007	0.000172814	0.0092261	0.000961412	Proteobacteria
MAG.159	GroupIII	0.000234198	0	6.33026e-05	0.00193516	0.000242722	0.000310934	Proteobacteria		MAG.159	GroupIII	0.000234198	0	6.33026e-05	0.00193516	0.000310934	0.000242722	Proteobacteria
MAG.77	GroupIII	0.000795994	0	9.22538e-05	7.25986e-05	0.00197927	0.01985	Proteobacteria		MAG.77	GroupIII	0.000795994	0	9.22538e-05	7.25986e-05	0.01985	0.00197927	Proteobacteria
MAG.201	GroupIII	0.0109779	0.00131524	0.000126916	1.20729e-05	0.00119821	0.00149412	Desulfobacterota		MAG.201	GroupIII	0.0109779	0.00131524	0.000126916	1.20729e-05	0.00149412	0.00119821	Desulfobacterota
MAG.329	GroupIII	0.000331488	1.16346e-05	0.000912592	0.00165018	0.0220872	0.038915	Proteobacteria		MAG.329	GroupIII	0.000331488	1.16346e-05	0.000912592	0.00165018	0.038915	0.0220872	Proteobacteria
MAG.251	GroupIII	7.37237e-05	5.54814e-06	0.000364317	6.79571e-06	0.00300449	0.0421728	Proteobacteria		MAG.251	GroupIII	7.37237e-05	5.54814e-06	0.000364317	6.79571e-06	0.0421728	0.00300449	Proteobacteria
MAG.220	GroupIII	0.00223578	0	0	3.05731e-06	0	0.000697116	Proteobacteria		MAG.220	GroupIII	0.00223578	0	0	3.05731e-06	0.000697116	0	Proteobacteria
MAG.245	GroupIII	0	0	3.04883e-06	4.17429e-05	0.000137481	0.000172152	Proteobacteria		MAG.245	GroupIII	0	0	3.04883e-06	4.17429e-05	0.000172152	0.000137481	Proteobacteria
MAG.456	GroupIII	0.000998012	0	7.51264e-06	2.11136e-05	0.000263233	0.00184868	Proteobacteria		MAG.456	GroupIII	0.000998012	0	7.51264e-06	2.11136e-05	0.00184868	0.000263233	Proteobacteria
MAG.76	GroupIV	0.0772514	0	4.04695e-05	1.02415e-06	0.00011193	1.47801e-05	Bacteroidota		MAG.76	GroupIV	0.0772514	0	4.04695e-05	1.02415e-06	1.47801e-05	0.00011193	Bacteroidota
MAG.366	GroupIV	3.65579e-07	0	0	0.000624898	0.000159302	0.000485405	Bacteroidota		MAG.366	GroupIV	3.65579e-07	0	0	0.000624898	0.000485405	0.000159302	Bacteroidota
MAG.152	GroupIV	0.00699193	0	0	4.29335e-06	0	8.40061e-06	Bacteroidota		MAG.152	GroupIV	0.00699193	0	0	4.29335e-06	8.40061e-06	0	Bacteroidota
MAG.287	GroupIV	0	0.0152779	0.0119598	0.00728787	0.00184985	0.000414864	Firmicutes		MAG.287	GroupIV	0	0.0152779	0.0119598	0.00728787	0.000414864	0.00184985	Firmicutes
MAG.290	GroupIV	0.087991	0	2.24158e-05	4.07289e-05	4.35486e-05	0.00087188	Bacteroidota		MAG.290	GroupIV	0.087991	0	2.24158e-05	4.07289e-05	0.00087188	4.35486e-05	Bacteroidota
MAG.87	GroupIV	6.92515e-05	0	0.128832	1.80109e-05	0.0599025	0.0674799	Bacteroidota		MAG.87	GroupIV	6.92515e-05	0	0.128832	1.80109e-05	0.0674799	0.0599025	Bacteroidota
MAG.376	GroupIV	0.00746594	0	5.26801e-06	4.02597e-06	1.33355e-05	0	Bacteroidota		MAG.376	GroupIV	0.00746594	0	5.26801e-06	4.02597e-06	0	1.33355e-05	Bacteroidota
MAG.102	GroupIV	0	0	0.00753397	0.0512575	0	0.00022723	Firmicutes		MAG.102	GroupIV	0	0	0.00753397	0.0512575	0.00022723	0	Firmicutes
MAG.214	GroupIV	0	0	0.0189192	0.0076209	0	0.000785588	Firmicutes		MAG.214	GroupIV	0	0	0.0189192	0.0076209	0.000785588	0	Firmicutes
MAG.438	GroupIV	0.0106968	0	0	0	0	6.4352e-06	Bacteroidota		MAG.438	GroupIV	0.0106968	0	0	0	6.4352e-06	0	Bacteroidota
MAG.312	GroupIV	5.19844e-05	0.000570784	0.0122036	0.0111397	0.0159812	0.00171055	Firmicutes		MAG.312	GroupIV	5.19844e-05	0.000570784	0.0122036	0.0111397	0.00171055	0.0159812	Firmicutes
MAG.64	GroupIV	0	0	0.00055084	1.07964e-05	3.51233e-05	0.000201652	Firmicutes		MAG.64	GroupIV	0	0	0.00055084	1.07964e-05	0.000201652	3.51233e-05	Firmicutes
MAG.388	GroupIV	2.47748e-07	1.79927e-06	2.60041e-05	0	0	0.109551	Bacteroidota		MAG.388	GroupIV	2.47748e-07	1.79927e-06	2.60041e-05	0	0.109551	0	Bacteroidota
MAG.431	GroupIV	0	0	7.67043e-06	0.000127736	0	0.00117842	Firmicutes		MAG.431	GroupIV	0	0	7.67043e-06	0.000127736	0.00117842	0	Firmicutes
MAG.53	GroupIV	0	0	4.85369e-05	0.000100029	0.000106976	8.49819e-06	Firmicutes		MAG.53	GroupIV	0	0	4.85369e-05	0.000100029	8.49819e-06	0.000106976	Firmicutes
MAG.393	GroupIV	0	0	0.000302832	0.00036656	0.00224461	0	Firmicutes		MAG.393	GroupIV	0	0	0.000302832	0.00036656	0	0.00224461	Firmicutes
MAG.237	GroupIV	0	3.29785e-06	0.000107783	0.0145471	0.00024788	0	Firmicutes		MAG.237	GroupIV	0	3.29785e-06	0.000107783	0.0145471	0	0.00024788	Firmicutes
MAG.210	GroupIV	0	0	0.000277601	0.00216342	0	4.38151e-05	Firmicutes		MAG.210	GroupIV	0	0	0.000277601	0.00216342	4.38151e-05	0	Firmicutes
MAG.361	GroupIV	0	1.55435e-05	0.00159566	0.00373939	0.000126687	0	Firmicutes		MAG.361	GroupIV	0	1.55435e-05	0.00159566	0.00373939	0	0.000126687	Firmicutes
MAG.398	GroupIV	0.163179	0	0.000286117	0.000158612	0.000411833	0.000355799	Bacteroidota		MAG.398	GroupIV	0.163179	0	0.000286117	0.000158612	0.000355799	0.000411833	Bacteroidota
MAG.354	GroupIV	2.88535e-05	0	1.65064e-05	1.0181e-05	0	0.000504488	Bacteroidota		MAG.354	GroupIV	2.88535e-05	0	1.65064e-05	1.0181e-05	0.000504488	0	Bacteroidota
MAG.79	GroupIV	0.0142188	0	1.81403e-05	9.11644e-06	3.63725e-05	6.41476e-05	Bacteroidota		MAG.79	GroupIV	0.0142188	0	1.81403e-05	9.11644e-06	6.41476e-05	3.63725e-05	Bacteroidota
MAG.206	GroupV	0.000129299	0.000101865	0.0058171	6.86987e-05	0.0134268	0.00925501	Proteobacteria		MAG.206	GroupV	0.000129299	0.000101865	0.0058171	6.86987e-05	0.00925501	0.0134268	Proteobacteria
MAG.2	GroupV	0.000165202	0	0.00222519	0.0259198	0.00536367	0.0129885	Proteobacteria		MAG.2	GroupV	0.000165202	0	0.00222519	0.0259198	0.0129885	0.00536367	Proteobacteria
MAG.375	GroupV	6.86745e-06	0	0.00206397	1.21838e-05	0.0328857	0.0490391	Proteobacteria		MAG.375	GroupV	6.86745e-06	0	0.00206397	1.21838e-05	0.0490391	0.0328857	Proteobacteria
MAG.441	GroupV	0.00546329	0	1.96011e-05	2.01803e-06	5.42884e-05	0.000172157	Proteobacteria		MAG.441	GroupV	0.00546329	0	1.96011e-05	2.01803e-06	0.000172157	5.42884e-05	Proteobacteria
MAG.249	GroupV	6.4837e-05	0	6.60664e-06	0	0.000104537	0.00183763	Proteobacteria		MAG.249	GroupV	6.4837e-05	0	6.60664e-06	0	0.00183763	0.000104537	Proteobacteria
MAG.221	GroupV	0	0	0.000126076	0.000102233	0	2.97367e-05	Actinobacteriota		MAG.221	GroupV	0	0	0.000126076	0.000102233	2.97367e-05	0	Actinobacteriota
MAG.44	GroupV	1.58921e-06	0	0.00206828	0	0	0.00210013	Proteobacteria		MAG.44	GroupV	1.58921e-06	0	0.00206828	0	0.00210013	0	Proteobacteria
MAG.105	GroupV	1.78582e-05	0.00513454	0.00218167	0.00358428	0.00352538	0.00366934	Proteobacteria		MAG.105	GroupV	1.78582e-05	0.00513454	0.00218167	0.00358428	0.00366934	0.00352538	Proteobacteria
MAG.128	GroupV	0.000152059	0	7.81498e-05	8.7764e-05	3.11973e-05	0.000344857	Bacteroidota		MAG.128	GroupV	0.000152059	0	7.81498e-05	8.7764e-05	0.000344857	3.11973e-05	Bacteroidota
MAG.122	GroupV	0.000102007	0	3.23919e-05	1.68556e-05	0	0.0204628	Bacteroidota		MAG.122	GroupV	0.000102007	0	3.23919e-05	1.68556e-05	0.0204628	0	Bacteroidota
MAG.29	GroupV	2.08471e-07	5.67908e-06	0.000167141	0.000490936	0.00030105	0.000502494	Gemmatimonadota		MAG.29	GroupV	2.08471e-07	5.67908e-06	0.000167141	0.000490936	0.000502494	0.00030105	Gemmatimonadota
MAG.117	GroupV	0	0	0.00272497	0	0	0.00813456	Proteobacteria		MAG.117	GroupV	0	0	0.00272497	0	0.00813456	0	Proteobacteria
MAG.301	GroupV	0.000403695	0	3.08344e-05	0.000152225	0.000478916	0.00152421	Bacteroidota		MAG.301	GroupV	0.000403695	0	3.08344e-05	0.000152225	0.00152421	0.000478916	Bacteroidota
MAG.268	GroupV	0.000694342	0	0.00115294	0	0.000637525	0.00150484	Proteobacteria		MAG.268	GroupV	0.000694342	0	0.00115294	0	0.00150484	0.000637525	Proteobacteria
MAG.436	GroupV	6.82231e-05	2.27745e-05	0.000357634	2.13507e-05	0.000578613	0.0252398	Bacteroidota		MAG.436	GroupV	6.82231e-05	2.27745e-05	0.000357634	2.13507e-05	0.0252398	0.000578613	Bacteroidota
MAG.447	GroupV	0	0	0.000161929	0	0	8.58182e-05	Myxococcota		MAG.447	GroupV	0	0	0.000161929	0	8.58182e-05	0	Myxococcota
MAG.455	GroupV	1.34484e-05	0	0	0	0	3.79979e-05	Proteobacteria		MAG.455	GroupV	1.34484e-05	0	0	0	3.79979e-05	0	Proteobacteria
MAG.68	GroupV	0.000223704	4.86772e-05	0.00207591	0.000128957	0.000291732	0.00206698	Proteobacteria		MAG.68	GroupV	0.000223704	4.86772e-05	0.00207591	0.000128957	0.00206698	0.000291732	Proteobacteria
MAG.142	GroupV	2.47204e-05	0	6.09257e-06	0	0.000320382	0.00115088	Proteobacteria		MAG.142	GroupV	2.47204e-05	0	6.09257e-06	0	0.00115088	0.000320382	Proteobacteria
MAG.411	GroupV	0	0	0.00588725	3.63094e-05	1.74508e-05	0.000282977	Myxococcota		MAG.411	GroupV	0	0	0.00588725	3.63094e-05	0.000282977	1.74508e-05	Myxococcota
MAG.135	GroupV	0	0	5.69556e-06	5.08745e-05	0	0	Gemmatimonadota		MAG.135	GroupV	0	0	5.69556e-06	5.08745e-05	0	0	Gemmatimonadota
MAG.18	GroupV	0.00010284	0	0.000894737	0.00170152	0.000791825	0.00491554	Bacteroidota		MAG.18	GroupV	0.00010284	0	0.000894737	0.00170152	0.00491554	0.000791825	Bacteroidota
MAG.199	GroupVI	0	0.0118853	2.49403e-06	0	6.48498e-05	0.00031671	Actinobacteriota		MAG.199	GroupVI	0	0.000885297	2.49403e-06	0	0.00031671	6.48498e-05	Actinobacteriota
MAG.347	GroupVI	6.66157e-05	0.00293579	0.00478389	0.000234515	0.000724157	0.0120274	Actinobacteriota		MAG.347	GroupVI	6.66157e-05	0.00293579	0.00478389	0.000234515	0.0120274	0.000724157	Actinobacteriota
MAG.406	GroupVI	2.44726e-07	0.331024	0.229035	0.100319	0.037229	0.0411985	Actinobacteriota		MAG.406	GroupVI	2.44726e-07	0.342024	0.229035	0.100319	0.0411985	0.037229	Actinobacteriota
MAG.420	GroupVI	2.02428e-07	0.0421322	0.0108343	0	9.4906e-05	6.33113e-05	Actinobacteriota		MAG.420	GroupVI	2.02428e-07	0.0421322	0.0108343	0	6.33113e-05	9.4906e-05	Actinobacteriota
MAG.444	GroupVI	5.3296e-06	0.000266063	0.0015497	0.00314242	0.000169636	9.91022e-05	Actinobacteriota		MAG.444	GroupVI	5.3296e-06	0.000266063	0.0015497	0.00314242	9.91022e-05	0.000169636	Actinobacteriota
MAG.73	GroupVI	1.10278e-06	0.183437	0.138534	0.148457	0.111909	0.135632	Actinobacteriota		MAG.73	GroupVI	1.10278e-06	0.183437	0.138534	0.148457	0.135632	0.111909	Actinobacteriota
MAG.408	GroupVI	5.51994e-06	5.86725e-05	2.29909e-05	1.89695e-06	0	9.21419e-05	Actinobacteriota		MAG.408	GroupVI	5.51994e-06	5.86725e-05	2.29909e-05	1.89695e-06	9.21419e-05	0	Actinobacteriota
MAG.357	GroupVI	7.95281e-05	0.0275568	0.0106403	0.000595152	0.00659694	0.0111817	Actinobacteriota		MAG.357	GroupVI	7.95281e-05	0.0275568	0.0106403	0.000595152	0.0111817	0.00659694	Actinobacteriota
MAG.89	GroupVII	0	0.000263241	0.00624869	0.000612366	1.69803e-05	0.000175567	Firmicutes		MAG.89	GroupVII	0	0.000263241	0.00624869	0.000612366	0.000175567	1.69803e-05	Firmicutes
MAG.270	GroupVII	0	0.00129512	0.00183965	0.0182595	0.000147907	0.000271868	Firmicutes		MAG.270	GroupVII	0	0.00129512	0.00183965	0.0182595	0.000271868	0.000147907	Firmicutes
MAG.330	GroupVII	0	0.00850651	0.00411727	0.0018415	0.00373252	0.000316431	Firmicutes		MAG.330	GroupVII	0	0.00850651	0.00411727	0.0018415	0.000316431	0.00373252	Firmicutes
MAG.437	GroupVII	1.46534e-06	2.17997e-05	0.00831359	0	0.000311568	0	Firmicutes		MAG.437	GroupVII	1.46534e-06	2.17997e-05	0.00831359	0	0	0.000311568	Firmicutes
MAG.254	GroupVII	0.000235264	0.000208792	0.000541867	0.000459601	0.000595247	0.000648687	Firmicutes		MAG.254	GroupVII	0.000235264	0.000208792	0.000541867	0.000459601	0.000648687	0.000595247	Firmicutes
MAG.460	GroupVII	6.31291e-05	0.00146202	0.00110427	0.00112257	0.00588036	4.53438e-05	Firmicutes		MAG.460	GroupVII	6.31291e-05	0.00146202	0.00110427	0.00112257	4.53438e-05	0.00588036	Firmicutes
MAG.343	GroupVII	0	0	4.58037e-05	0.000340749	4.08664e-05	1.93614e-05	Firmicutes		MAG.343	GroupVII	0	0	4.58037e-05	0.000340749	1.93614e-05	4.08664e-05	Firmicutes
MAG.295	GroupVII	2.9337e-06	0.000136162	0.00462814	0.000596968	0.00536944	0.0135216	Actinobacteriota		MAG.295	GroupVII	2.9337e-06	0.000136162	0.00462814	0.000596968	0.0135216	0.00536944	Actinobacteriota
MAG.429	GroupVII	0.000220331	0.000864642	6.46667e-05	7.49193e-06	0.0109715	0.00166596	Actinobacteriota		MAG.429	GroupVII	0.000220331	0.000864642	6.46667e-05	7.49193e-06	0.00166596	0.0109715	Actinobacteriota
MAG.75	GroupVII	0	0.000802371	0.00523368	0.00168312	9.66149e-05	4.85777e-05	Firmicutes		MAG.75	GroupVII	0	0.000802371	0.00523368	0.00168312	4.85777e-05	9.66149e-05	Firmicutes
MAG.284	GroupVII	8.09712e-07	0.000119212	0.00248573	0.000669037	0.000287238	0.000302394	Firmicutes		MAG.284	GroupVII	8.09712e-07	0.000119212	0.00248573	0.000669037	0.000302394	0.000287238	Firmicutes
MAG.255	GroupVII	0.000153573	0.0204448	0.000613344	0.0012054	0.0162716	0.000985548	Firmicutes		MAG.255	GroupVII	0.000153573	0.0204448	0.000613344	0.0012054	0.000985548	0.0162716	Firmicutes
MAG.167	GroupVII	1.77653e-06	0.000576037	0.00557664	1.59576e-05	0.0203165	0.00821774	Actinobacteriota		MAG.167	GroupVII	1.77653e-06	0.000576037	0.00557664	1.59576e-05	0.00821774	0.0203165	Actinobacteriota
MAG.377	GroupVII	0	0.00433518	0.000695688	0.00701816	0.00796643	0.000285263	Firmicutes		MAG.377	GroupVII	0	0.00433518	0.000695688	0.00701816	0.000285263	0.00796643	Firmicutes
MAG.147	GroupVII	0	0.000437406	0.00878123	0.000796062	0.00129001	9.57614e-05	Firmicutes		MAG.147	GroupVII	0	0.000437406	0.00878123	0.000796062	9.57614e-05	0.00129001	Firmicutes
MAG.160	GroupVII	0.000774987	0.000130449	0.000582835	0.000871248	0.00112556	0.00094525	Firmicutes		MAG.160	GroupVII	0.000774987	0.000130449	0.000582835	0.000871248	0.00094525	0.00112556	Firmicutes
MAG.309	GroupVII	0	0.0437664	0.143138	0.00808892	0.0576639	0.000600226	Firmicutes		MAG.309	GroupVII	0	0.0437664	0.143138	0.00808892	0.000600226	0.0576639	Firmicutes
MAG.448	GroupVII	2.66057e-05	0.0055563	0.00306878	0.00709239	0.00536371	0.0004044	Firmicutes		MAG.448	GroupVII	2.66057e-05	0.0055563	0.00306878	0.00709239	0.0004044	0.00536371	Firmicutes
MAG.118	GroupVII	0.000651754	0.000979785	0.00294237	0.00649857	0.00656444	0.00193516	Firmicutes		MAG.118	GroupVII	0.000651754	0.000979785	0.00294237	0.00649857	0.00193516	0.00656444	Firmicutes
MAG.439	GroupVII	3.74643e-06	0.0502642	0.0155287	0.0961121	0.0111818	0.00375126	Firmicutes		MAG.439	GroupVII	3.74643e-06	0.0502642	0.0155287	0.0961121	0.00375126	0.0111818	Firmicutes
MAG.115	GroupVII	0	8.31736e-06	0.00397376	0.000555765	6.26109e-05	2.63448e-05	Firmicutes		MAG.115	GroupVII	0	8.31736e-06	0.00397376	0.000555765	2.63448e-05	6.26109e-05	Firmicutes
MAG.109	GroupVII	8.11176e-05	0.000628303	0.00524065	0.00277565	0.00791597	0.000478022	Firmicutes		MAG.109	GroupVII	8.11176e-05	0.000628303	0.00524065	0.00277565	0.000478022	0.00791597	Firmicutes
MAG.189	GroupVII	4.16941e-07	6.25669e-05	0.0197531	0.00359479	0.0116089	0	Firmicutes		MAG.189	GroupVII	4.16941e-07	6.25669e-05	0.0197531	0.00359479	0	0.0116089	Firmicutes
MAG.35	GroupVII	0.000600429	0.00675032	0.00109882	0.000253348	0.0208749	0.00133983	Firmicutes		MAG.35	GroupVII	0.000600429	0.00675032	0.00109882	0.000253348	0.00133983	0.0208749	Firmicutes
MAG.125	GroupVII	3.66695e-05	0.000277067	0.000434893	0	0.0348885	0.0254339	Actinobacteriota		MAG.125	GroupVII	3.66695e-05	0.000277067	0.000434893	0	0.0254339	0.0348885	Actinobacteriota
MAG.382	GroupVII	3.65579e-07	0	0.00509512	0.00105564	0.000927245	0.000394169	Firmicutes		MAG.382	GroupVII	3.65579e-07	0	0.00509512	0.00105564	0.000394169	0.000927245	Firmicutes
MAG.143	GroupVII	0.0019705	1.28373e-05	0	0	0	1.22896e-05	Actinobacteriota		MAG.143	GroupVII	0.0019705	1.28373e-05	0	0	1.22896e-05	0	Actinobacteriota
MAG.130	GroupVII	0	0	0.00538607	0.000256749	0.00255854	1.5031e-05	Firmicutes		MAG.130	GroupVII	0	0	0.00538607	0.000256749	1.5031e-05	0.00255854	Firmicutes
MAG.434	GroupVII	1.35959e-07	0.0254708	0.00322517	0.0018089	0.0758371	0.0026188	Firmicutes		MAG.434	GroupVII	1.35959e-07	0.0254708	0.00322517	0.0018089	0.0026188	0.0758371	Firmicutes
MAG.273	GroupVII	4.68304e-07	0.00228472	0.00156689	0	0.0332572	0.02609	Actinobacteriota		MAG.273	GroupVII	4.68304e-07	0.00228472	0.00156689	0	0.02609	0.0332572	Actinobacteriota
MAG.41	GroupVII	0	0.034081	0.00505061	7.92782e-05	0.00413387	0.000227439	Firmicutes		MAG.41	GroupVII	0	0.034081	0.00505061	7.92782e-05	0.000227439	0.00413387	Firmicutes
MAG.153	GroupVII	1.01003e-05	0.113685	0.065365	0.2011	0.00634561	0.00592104	Firmicutes		MAG.153	GroupVII	1.01003e-05	0.113685	0.065365	0.2011	0.00592104	0.00634561	Firmicutes
MAG.281	GroupVII	9.98453e-05	2.84197e-05	0.00638382	0.000784826	0.00141146	0.0021404	Firmicutes		MAG.281	GroupVII	9.98453e-05	2.84197e-05	0.00638382	0.000784826	0.0021404	0.00141146	Firmicutes
MAG.65	GroupVII	9.39628e-07	0.000112937	0.00390761	0.0248466	0.000222269	0.00012567	Firmicutes		MAG.65	GroupVII	9.39628e-07	0.000112937	0.00390761	0.0248466	0.00012567	0.000222269	Firmicutes
MAG.426	GroupVII	0.00234203	0.0193179	0.00136602	0.00588274	0.00305345	0.00168973	Firmicutes		MAG.426	GroupVII	0.00234203	0.0193179	0.00136602	0.00588274	0.00168973	0.00305345	Firmicutes
MAG.107	GroupVII	5.54532e-05	0.000139649	0.00470318	0.00667323	0.000538509	1.95193e-05	Firmicutes		MAG.107	GroupVII	5.54532e-05	0.000139649	0.00470318	0.00667323	1.95193e-05	0.000538509	Firmicutes
MAG.461	GroupVII	0.00169264	0.00362572	0.00709716	0.00491289	0.000376628	0.000357509	Firmicutes		MAG.461	GroupVII	0.00169264	0.00362572	0.00709716	0.00491289	0.000357509	0.000376628	Firmicutes
MAG.333	GroupVII	8.3476e-06	0	0	1.58567e-05	3.11324e-05	2.85193e-05	Firmicutes		MAG.333	GroupVII	8.3476e-06	0	0	1.58567e-05	2.85193e-05	3.11324e-05	Firmicutes
MAG.172	GroupVII	0	0.000163001	0.001689	0.00792205	0.0281724	0.000481228	Firmicutes		MAG.172	GroupVII	0	0.000163001	0.001689	0.00792205	0.000481228	0.0281724	Firmicutes
MAG.389	GroupVII	0	0.030427	0.0231398	0.0148704	0.0500588	0.000619383	Firmicutes		MAG.389	GroupVII	0	0.030427	0.0231398	0.0148704	0.000619383	0.0500588	Firmicutes
MAG.37	GroupVII	0	0.000746782	0.00272212	0.0242605	0.005574	0.000177217	Firmicutes		MAG.37	GroupVII	0	0.000746782	0.00272212	0.0242605	0.000177217	0.005574	Firmicutes
MAG.285	GroupVII	0.000165555	5.11699e-05	0.000589956	0.000154843	0.000194933	0	Firmicutes		MAG.285	GroupVII	0.000165555	5.11699e-05	0.000589956	0.000154843	0	0.000194933	Firmicutes
MAG.379	GroupVII	2.87629e-06	0	0.00444166	0.00889478	0.000200682	1.71265e-05	Firmicutes		MAG.379	GroupVII	2.87629e-06	0	0.00444166	0.00889478	1.71265e-05	0.000200682	Firmicutes
MAG.82	GroupVII	1.24869e-05	3.42588e-05	0.00036417	0.00384334	0.000635249	6.58853e-06	Firmicutes		MAG.82	GroupVII	1.24869e-05	3.42588e-05	0.00036417	0.00384334	6.58853e-06	0.000635249	Firmicutes
MAG.239	GroupVII	0	5.51419e-06	0	5.69084e-06	0.0706755	0.0278761	Actinobacteriota		MAG.239	GroupVII	0	5.51419e-06	0	5.69084e-06	0.0278761	0.0706755	Actinobacteriota

## Sheet: Supplementary Data 8
Bins	Ko	Need Cobalamin?（YES/NO)
metabat.131	K00370	Y
metabat.281	K00370	Y
metabat.281	K00370	Y
metabat.233	K00370	Y
metabat.281	K00370	Y
metabat.426	K00370	Y
metabat.153	K00370	Y
metabat.255	K00370	Y
metabat.461	K00370	Y
metabat.35	K00370	Y
metabat.420	K00370	Y
metabat.426	K00370	Y
metabat.131	K00371	Y
metabat.281	K00371	Y
metabat.233	K00371	Y
metabat.281	K00371	Y
metabat.426	K00371	Y
metabat.153	K00371	Y
metabat.255	K00371	Y
metabat.233	K00371	Y
metabat.105	K00371	Y
metabat.461	K00371	Y
metabat.35	K00371	Y
metabat.264	K00371	Y
metabat.426	K00371	Y
metabat.35	K00372	Y
metabat.77	K00372	Y
metabat.213	K00372	Y
metabat.233	K00372	Y
metabat.264	K00372	Y
metabat.281	K00374	Y
metabat.281	K00374	Y
metabat.201	K00374	Y
metabat.153	K00374	Y
metabat.255	K00374	Y
metabat.233	K00374	Y
metabat.461	K00374	Y
metabat.35	K00374	Y
metabat.7	K02567	Y
metabat.119	K02567	Y
metabat.233	K02567	Y
metabat.119	K02567	Y
metabat.291	K02567	Y
metabat.7	K02567	Y
metabat.249	K02567	Y
metabat.7	K02568	Y
metabat.119	K02568	Y
metabat.35	K00362	Y
metabat.35	K00362	Y
metabat.16	K00362	Y
metabat.119	K00362	Y
metabat.329	K00362	Y
metabat.291	K00362	Y
metabat.233	K00362	Y
metabat.77	K00362	Y
metabat.353	K00362	Y
metabat.264	K00362	Y
metabat.291	K00362	Y
metabat.440	K00362	Y
metabat.154	K00362	N
metabat.35	K00363	Y
metabat.438	K03385	Y
metabat.398	K03385	Y
metabat.353	K03385	Y
metabat.76	K03385	Y
metabat.79	K03385	Y
metabat.201	K03385	Y
metabat.376	K03385	Y
metabat.290	K03385	Y
metabat.398	K15876	Y
metabat.201	K15876	Y
metabat.290	K15876	Y
metabat.153	K00368	Y
metabat.153	K00368	Y
metabat.382	K00368	Y
metabat.302	K00368	Y
metabat.2	K00368	Y
metabat.171	K00368	Y
metabat.149	K00368	Y
metabat.347	K00368	N
metabat.441	K00368	Y
metabat.287	K00368	Y
metabat.388	K00368	Y
metabat.18	K00368	Y
metabat.251	K00368	Y
metabat.118	K00368	Y
metabat.309	K00368	Y
metabat.223	K00368	Y
metabat.2	K00368	Y
metabat.73	K00368	Y
metabat.440	K00368	Y
metabat.149	K00368	Y
metabat.288	K00368	Y
metabat.233	K00368	Y
metabat.439	K00368	Y
metabat.77	K00368	Y
metabat.284	K00368	N
metabat.456	K00368	Y
metabat.264	K00368	Y
metabat.2	K15864	Y
metabat.233	K15864	Y
metabat.131	K15864	Y
metabat.159	K15864	Y
metabat.149	K15864	Y
metabat.251	K04561	Y
metabat.2	K04561	Y
metabat.440	K04561	Y
metabat.206	K04561	Y
metabat.149	K04561	Y
metabat.288	K04561	Y
metabat.171	K04561	Y
metabat.309	K04561	Y
metabat.149	K04561	Y
metabat.268	K04561	Y
metabat.233	K04561	Y
metabat.131	K04561	Y
metabat.77	K04561	Y
metabat.309	K04561	Y
metabat.302	K04561	Y
metabat.29	K04561	N
metabat.35	K04561	Y
metabat.440	K04561	Y
metabat.77	K04561	Y
metabat.290	K04561	Y
metabat.440	K02305	Y
metabat.149	K02305	Y
metabat.233	K02305	Y
metabat.77	K02305	Y
metabat.233	K02305	Y
metabat.437	K00376	Y
metabat.386	K00376	Y
metabat.309	K00376	Y
metabat.309	K00376	Y
metabat.366	K00376	N
metabat.386	K00376	Y
metabat.233	K00376	Y
metabat.131	K00376	Y
metabat.128	K00376	Y
metabat.76	K02586	Y
metabat.39	K02586	Y
metabat.201	K02586	Y
metabat.342	K02586	Y
metabat.76	K02586	Y
metabat.119	K02586	Y
metabat.374	K02586	Y
metabat.290	K02586	Y
metabat.76	K02591	Y
metabat.39	K02591	Y
metabat.201	K02591	Y
metabat.342	K02591	Y
metabat.201	K02591	Y
metabat.76	K02591	Y
metabat.119	K02591	Y
metabat.290	K02591	Y
metabat.76	K02588	Y
metabat.201	K02588	Y
metabat.201	K02588	Y
metabat.76	K02588	Y
metabat.213	K02588	Y
metabat.290	K02588	Y
metabat.39	K02588	Y
metabat.77	K01428	Y
metabat.461	K01428	Y
metabat.434	K01428	Y
metabat.102	K01428	Y
metabat.117	K01428	Y
metabat.233	K01428	Y
metabat.249	K01428	Y
metabat.142	K01428	Y
metabat.441	K01428	Y
metabat.255	K01428	Y
metabat.148	K00034	N
metabat.18	K00034	Y
metabat.287	K00034	Y
metabat.255	K00034	Y
metabat.35	K00034	Y
metabat.287	K00034	Y
metabat.35	K00034	Y

## Sheet: Supplementary Data 9
Bins	Ko	Need Cobalamin?（YES/NO)
metabat.16	K01179	Y
metabat.189	K01179	Y
metabat.460	K01179	Y
metabat.192	K01179	N
metabat.41	K01179	Y
metabat.73	K01179	Y
metabat.438	K01179	Y
metabat.15	K01179	Y
metabat.434	K01179	Y
metabat.357	K01179	Y
metabat.233	K01179	Y
metabat.233	K01179	Y
metabat.233	K01179	Y
metabat.424	K01179	Y
metabat.374	K01179	Y
metabat.439	K01179	Y
metabat.73	K01179	Y
metabat.456	K01179	Y
metabat.102	K01179	Y
metabat.14	K01179	Y
metabat.109	K01179	Y
metabat.448	K01179	Y
metabat.426	K01179	Y
metabat.426	K01179	Y
metabat.73	K01179	Y
metabat.76	K01179	Y
metabat.73	K01179	Y
metabat.439	K01179	Y
metabat.434	K01179	Y
metabat.203	K01179	N
metabat.203	K01179	N
metabat.453	K01179	Y
metabat.79	K01179	Y
metabat.357	K01179	Y
metabat.73	K01179	Y
metabat.37	K01179	N
metabat.233	K01179	Y
metabat.14	K01179	Y
metabat.73	K01179	Y
metabat.15	K01179	Y
metabat.15	K01179	Y
metabat.287	K01179	Y
metabat.35	K01179	Y
metabat.291	K01179	Y
metabat.357	K01179	Y
metabat.35	K01179	Y
metabat.192	K01179	N
metabat.192	K01179	N
metabat.233	K01179	Y
metabat.35	K01179	Y
metabat.333	K01179	N
metabat.357	K01179	Y
metabat.415	K01179	Y
metabat.452	K01179	N
metabat.353	K01179	Y
metabat.353	K01179	Y
metabat.266	K01179	N
metabat.268	K01179	Y
metabat.361	K01179	N
metabat.386	K01179	Y
metabat.398	K05349	Y
metabat.5	K05349	Y
metabat.192	K05349	N
metabat.453	K05349	Y
metabat.325	K05349	N
metabat.4	K05349	Y
metabat.376	K05349	Y
metabat.76	K05349	Y
metabat.76	K05349	Y
metabat.354	K05349	Y
metabat.398	K05349	Y
metabat.452	K05349	N
metabat.287	K05349	Y
metabat.406	K05349	Y
metabat.14	K05349	Y
metabat.76	K05349	Y
metabat.89	K05349	N
metabat.438	K05349	Y
metabat.438	K05349	Y
metabat.438	K05349	Y
metabat.325	K05349	N
metabat.415	K05349	Y
metabat.415	K05349	Y
metabat.39	K05349	Y
metabat.39	K05349	Y
metabat.39	K05349	Y
metabat.438	K05349	Y
metabat.79	K05349	Y
metabat.415	K05349	Y
metabat.79	K05349	Y
metabat.76	K05349	Y
metabat.152	K05349	Y
metabat.118	K05349	Y
metabat.118	K05349	Y
metabat.374	K05349	Y
metabat.453	K05349	Y
metabat.148	K05349	N
metabat.76	K05349	Y
metabat.382	K05349	Y
metabat.18	K05349	Y
metabat.154	K05349	N
metabat.14	K05349	Y
metabat.374	K05349	Y
metabat.382	K05349	Y
metabat.382	K05349	Y
metabat.223	K05349	Y
metabat.382	K05349	Y
metabat.79	K05349	Y
metabat.415	K05349	Y
metabat.154	K05349	N
metabat.177	K05349	N
metabat.76	K05349	Y
metabat.76	K05349	Y
metabat.87	K05349	Y
metabat.79	K05349	Y
metabat.290	K05349	Y
metabat.243	K05349	N
metabat.76	K05349	Y
metabat.79	K05349	Y
metabat.415	K05349	Y
metabat.415	K05349	Y
metabat.415	K05349	Y
metabat.415	K05349	Y
metabat.415	K05349	Y
metabat.415	K05349	Y
metabat.76	K05349	Y
metabat.309	K05349	Y
metabat.363	K05349	Y
metabat.415	K05349	Y
metabat.118	K05349	Y
metabat.415	K05349	Y
metabat.374	K05349	Y
metabat.376	K05349	Y
metabat.415	K05349	Y
metabat.415	K05349	Y
metabat.452	K05349	N
metabat.452	K05349	N
metabat.192	K05349	N
metabat.438	K05349	Y
metabat.243	K05349	N
metabat.15	K05349	Y
metabat.15	K05349	Y
metabat.15	K05349	Y
metabat.398	K05349	Y
metabat.154	K05349	N
metabat.233	K05349	Y
metabat.290	K05349	Y
metabat.15	K05349	Y
metabat.290	K05349	Y
metabat.415	K05349	Y
metabat.376	K05349	Y
metabat.290	K05349	Y
metabat.223	K05349	Y
metabat.376	K05349	Y
metabat.15	K05349	Y
metabat.290	K05349	Y
metabat.376	K05349	Y
metabat.290	K05349	Y
metabat.14	K05349	Y
metabat.35	K05349	Y
metabat.5	K05349	Y
metabat.73	K19668	Y
metabat.357	K19668	Y
metabat.382	K19668	Y
metabat.408	K05350	N
metabat.73	K05350	Y
metabat.4	K05350	Y
metabat.192	K05350	N
metabat.73	K05350	Y
metabat.415	K05350	Y
metabat.415	K05350	Y
metabat.129	K05350	Y
metabat.5	K05350	Y
metabat.15	K05350	Y
metabat.223	K05350	Y
metabat.357	K05350	Y
metabat.223	K05350	Y
metabat.415	K05350	Y
metabat.291	K05350	Y
metabat.15	K05350	Y
metabat.14	K05350	Y
metabat.415	K00702	Y
metabat.4	K00702	Y
metabat.15	K00702	Y
metabat.452	K00702	N
metabat.177	K00702	N
metabat.39	K00702	Y
metabat.5	K00702	Y
metabat.39	K00702	Y
metabat.374	K00702	Y
metabat.129	K00702	Y
metabat.192	K00702	N
metabat.14	K00702	Y

[truncated: 4 more sheets: Supplementary Data 10, Supplementary Data 11, Supplementary Data 12, Supplementary Data 13]
