# Supplementary material for: Inter-bacterial mutualism promoted by public goods in a system characterized by deterministic temperature variation
Source: Nat Commun. 2023 Sep 5;14:5394. doi: 10.1038/s41467-023-41224-7 (PMC10480208; doi:10.1038/s41467-023-41224-7)
Supplement: Supplementary file 6 — Source Data [file 41467_2023_41224_MOESM6_ESM.xlsx]

## Sheet: Fig1a-1c
Sample	positive	SE	Temperature
A.00	0.185374	0.00145942	31.4
B.00	0.180716	0.00429022	27.6
C.00	0.177162	0.00490319	26.6
D.00	0.166921	0.00358967	25
E.00	0.157261	0.00572697	26.6
F.00	0.181286	0.00782441	18.9
G.00	0.179949	0.00270591	30.7
H.00	0.175805	0.00530086	22.4
I.00	0.18031	0.00244422	28.8
J.00	0.183233	0.00502348	22.4
A.05	0.277726	0.0149007	66.4
B.05	0.281151	0.0169154	67.9
C.05	0.279391	0.00146812	54.8
D.05	0.281323	0.0111829	66.6
E.05	0.345908	0.00245267	68.8
F.05	0.256957	0.0133963	56.8
G.05	0.267199	0.00475442	66.4
H.05	0.300853	0.00342911	64.8
I.05	0.275377	0.00363426	62.2
J.05	0.24987	0.0044041	68.2
A.12	0.218488	0.00402076	40.9
B.12	0.254158	0.0134769	59.7
C.12	0.278809	0.00514166	31.6
D.12	0.291554	0.0050102	66.7
E.12	0.204238	0.00712352	63.4
F.12	0.224143	0.0283938	67.2
G.12	0.227567	0.00352685	53.3
H.12	0.233677	0.0144075	58.7
I.12	0.281649	0.00181333	58.6
J.12	0.248775	0.00261556	53.3
A.20	0.232394	0.0131726	32.5
B.20	0.239846	0.0112723	60.6
C.20	0.25803	0.00382227	67.2
D.20	0.244587	0.0109336	50.7
E.20	0.239145	0.00652746	57.6
F.20	0.20915	0.0122257	63.6
G.20	0.207662	0.0245914	47.1
H.20	0.268778	0.0133007	60.1
I.20	0.197566	0.0137231	43.7
J.20	0.249522	0.00580696	50.7
A.25	0.215911	0.011523	37.1
B.25	0.208768	0.0166147	43.8
C.25	0.235558	0.00237895	45.8
D.25	0.225305	0.00281294	34
E.25	0.285344	0.00273393	59.7
F.25	0.215757	0.00939526	50.4
G.25	0.20155	0.00869635	37.5
H.25	0.209322	0.0109654	35.8
I.25	0.237303	0.00821727	37.3
J.25	0.229132	0.00424564	32.1
A.30	0.208402	0.00985219	33.4
B.30	0.197604	0.0152803	32.2
C.30	0.203173	0.00342415	34.5
D.30	0.221382	0.000617303	30.3
E.30	0.219209	0.00400089	34.4
F.30	0.206822	0.0143802	33.7
G.30	0.198733	0.0080301	34.2
H.30	0.264409	0.00628996	28.1
I.30	0.192769	0.0133633	33.2
J.30	0.238198	0.00863739	32.1

## Sheet: Fig1d
overall abundant ASVs	frequently abundant ASVs	ubiquitous ASVs	the potential main drivers of cohesion index
ASV_100	ASV_9	ASV_100	ASV_30
ASV_101	ASV_13	ASV_10	ASV_104
ASV_102	ASV_30	ASV_11	ASV_1
ASV_103	ASV_34	ASV_115	ASV_20
ASV_10	ASV_12	ASV_12	ASV_66
ASV_104	ASV_32	ASV_125	ASV_51
ASV_105	ASV_6	ASV_13	ASV_24
ASV_106	ASV_5	ASV_138	ASV_2
ASV_107	ASV_2	ASV_14	ASV_4
ASV_108	ASV_14	ASV_15	ASV_132
ASV_109	ASV_16	ASV_1	ASV_106
ASV_110	ASV_19	ASV_16	ASV_95
ASV_11	ASV_37	ASV_17	ASV_112
ASV_111	ASV_33	ASV_173	ASV_57
ASV_112	ASV_29	ASV_18	ASV_88
ASV_113	ASV_23	ASV_19	ASV_34
ASV_114	ASV_35	ASV_20	ASV_59
ASV_115	ASV_28	ASV_2
ASV_116	ASV_18	ASV_22
ASV_117	ASV_1	ASV_23
ASV_118	ASV_7	ASV_26
ASV_119	ASV_10	ASV_27
ASV_120	ASV_52	ASV_28
ASV_121	ASV_4	ASV_29
ASV_122	ASV_15	ASV_32
ASV_123	ASV_45	ASV_3
ASV_12	ASV_31	ASV_33
ASV_124	ASV_3	ASV_35
ASV_125	ASV_11	ASV_36
ASV_126	ASV_36	ASV_37
ASV_127	ASV_43	ASV_38
ASV_128	ASV_24	ASV_39
ASV_129	ASV_55	ASV_4
ASV_130	ASV_27	ASV_40
ASV_131	ASV_8	ASV_42
ASV_13	ASV_50	ASV_43
ASV_132	ASV_26	ASV_44
ASV_133	ASV_44	ASV_48
ASV_134	ASV_83	ASV_50
ASV_136	ASV_67	ASV_5
ASV_138	ASV_17	ASV_52
ASV_139		ASV_54
ASV_140		ASV_55
ASV_141		ASV_57
ASV_142		ASV_60
ASV_143		ASV_6
ASV_144		ASV_67
ASV_145		ASV_69
ASV_146		ASV_7
ASV_14		ASV_72
ASV_149		ASV_75
ASV_150		ASV_79
ASV_153		ASV_83
ASV_15		ASV_8
ASV_154		ASV_88
ASV_1		ASV_9
ASV_16		ASV_93
ASV_161
ASV_165
ASV_168
ASV_172
ASV_17
ASV_178
ASV_183
ASV_18
ASV_19
ASV_20
ASV_202
ASV_2
ASV_21
ASV_22
ASV_23
ASV_24
ASV_251
ASV_25
ASV_26
ASV_27
ASV_28
ASV_29
ASV_30
ASV_31
ASV_32
ASV_3
ASV_33
ASV_34
ASV_35
ASV_36
ASV_37
ASV_38
ASV_39
ASV_4
ASV_40
ASV_41
ASV_42
ASV_43
ASV_44
ASV_45
ASV_46
ASV_47
ASV_48
ASV_49
ASV_50
ASV_5
ASV_51
ASV_52
ASV_53
ASV_54
ASV_55
ASV_56
ASV_57
ASV_58
ASV_59
ASV_60
ASV_61
ASV_6
ASV_62
ASV_63
ASV_64
ASV_66
ASV_67
ASV_68
ASV_69
ASV_70
ASV_7
ASV_71
ASV_72
ASV_73
ASV_74
ASV_75
ASV_76
ASV_77
ASV_78
ASV_79
ASV_80
ASV_81
ASV_82
ASV_83
ASV_8
ASV_84
ASV_85
ASV_86
ASV_87
ASV_88
ASV_89
ASV_90
ASV_91
ASV_9
ASV_92
ASV_93
ASV_94
ASV_95
ASV_96
ASV_97
ASV_98
ASV_99

## Sheet: Fig1e
Source	target	C3
ASV_1	ASV_164	np
ASV_1	ASV_22	np
ASV_1	ASV_40	np
ASV_1	ASV_45	np
ASV_2	ASV_11	pp
ASV_2	ASV_121	pp
ASV_2	ASV_173	pp
ASV_2	ASV_187	pp
ASV_4	ASV_83	pp
ASV_4	ASV_85	pp
ASV_4	ASV_11	pp
ASV_4	ASV_121	pp
ASV_4	ASV_173	pp
ASV_4	ASV_187	pp
ASV_4	ASV_197	pp
ASV_4	ASV_228	pp
ASV_4	ASV_10	pp
ASV_1	ASV_11	np
ASV_2	ASV_11	np
ASV_4	ASV_11	np
ASV_1	ASV_30	np
ASV_4	ASV_138	pp
ASV_1	ASV_36	pp
ASV_1	ASV_7	pp
ASV_1	ASV_8	np
ASV_1	ASV_161	np
ASV_1	ASV_185	pp
ASV_2	ASV_185	pp
ASV_1	ASV_188	pp
ASV_2	ASV_188	pp
ASV_1	ASV_24	pp
ASV_2	ASV_24	pp
ASV_2	ASV_27	pp
ASV_4	ASV_27	pp
ASV_1	ASV_3	pp
ASV_4	ASV_3	pp
ASV_2	ASV_32	pp
ASV_4	ASV_32	pp
ASV_4	ASV_46	np
ASV_2	ASV_50	pp
ASV_1	ASV_60	pp
ASV_2	ASV_67	pp
ASV_1	ASV_97	pp
ASV_2	ASV_138	pp
ASV_2	ASV_34	pp
ASV_2	ASV_19	pp
ASV_2	ASV_60	pp

## Sheet: Fig3a
	Group I	Group II	Group III	Group IV	Group V	Group VI	Group VII
arginine	1	1	1	1	0	1	1
arginine	0	0	0	0	0	0	0
asparagine	1	0	0	0	0	1	0
asparagine	0	0	0	0	0	0	0
cysteine	1	1	1	1	0	0	0
cysteine	0	0	0	0	0	0	0
asparagine	1	0	0	0	0	1	0
asparagine	0	0	0	0	0	0	0
histidine	1	1	1	1	0	0	1
isoleucine	1	1	1	1	0	0	1
isoleucine	1	1	1	1	0	0	1
leucine	1	1	1	1	0	0	1
lysine	1	1	1	1	0	1	1
lysine	1	1	1	1	1	1	1
methionine	1	1	1	1	0	0	1
phenylalanine	0	0	0	0	0	0	1
proline	1	1	1	1	0	0	1
serine	0	1	1	1	0	1	1
theronine	1	1	1	1	0	0	1
tryptophan	1	1	1	1	0	1	1
tyrosine	0	0	0	0	0	0	0
valine	1	1	1	1	0	0	1
acetoacetate/3-hydroxybutyrate/acetone	0	0	0	1	0	0	1
acyl-CoA	1	0	1	1	0	1	1
Acylglycerol	0	0	0	0	0	0	0
ADP-L-glyccro-D-manno-heptose	0	0	0	0	0	0	0
beta oxidation	0	0	1	1	0	1	1
CMP-KDO	0	0	0	0	0	1	1
CMP-Neu5Ac	0	0	0	0	0	0	0
fatty acids elongation	1	1	1	1	1	1	1
fatty acids initiation	1	1	1	1	1	1	1
KDO2-lipidA	0	0	0	0	0	1	1
KDO2-lipidA	0	0	0	0	0	1	1
Phosphatideycholine	0	0	0	0	0	0	0
Phosphatideycholine	0	0	0	0	0	0	0
Phosphatidylethanolamine	1	0	0	1	1	1	1
Phosphatidylethanolamine	0	0	0	0	0	0	0
tricaylgylcerol	0	0	0	0	0	0	0
UDP-L-FucNAm	0	0	0	0	0	0	0
Biotin	0	0	0	0	0	0	1
Biotin	0	0	0	0	0	0	0
Biotin	0	0	0	0	0	0	1
C1-unite interconversion(bugs)	1	1	1	1	1	1	1
C1-unite interconversion(beuks)	0	0	0	0	0	0	0
CoA	1	1	1	1	1	1	1
cobalamin（B12）,anaerobic	0	0	0	0	0	0	0
cobalamin（B12）,anaerobic	0	0	0	1	0	0	0
cobalamin（B12）,cobyrinate a,c-diamide => cobalamin	0	0	0	1	0	0	0
Coenzyme F430	0	0	0	0	0	0	0
Glutathione	0	0	0	0	0	0	1
heme	0	0	1	1	0	1	1
heme	0	0	1	1	0	1	1
Menaquinone	0	0	1	0	0	0	0
Menaquinone	0	0	0	0	0	0	0
Menaquinone	0	0	0	0	0	0	0
Molybdenum	0	0	1	1	0	0	1
NAD	1	0	0	0	0	1	1
NAD	0	0	0	0	0	1	0
Pantothenate	1	0	1	1	0	1	1
Pantothenate	1	0	1	1	0	1	1
Pimeloyl-ACP	1	0	1	1	0	1	1
Pyridoxal(VB6)	0	0	0	0	0	1	1
Pyridoxal	0	0	0	0	0	1	1
Riboflavin(VB2)	1	1	1	1	0	1	1
Siroheme	0	0	1	1	0	1	1
Tetrahydrofolate	1	0	1	1	0	1	1
Tetrahydrofolate	0	0	0	0	0	0	0
Tetrahydrofolate	0	0	0	0	0	0	0
Thamine(VB1)	0	0	1	0	0	0	1
Thamine(VB1)	0	0	1	0	0	0	1

## Sheet: Fig3e
Value	K03500	K00548	K01847
Day00	44.89	103.49	51.71
Day05	362.09	1050.96	661.86
Day12	221.51	612.03	289.33
Day20	279.12	244.19	250.8
Day25	147.2	184.14	94.44
Day30	37.51	108.16	68.92

## Sheet: Fig3f
Group A					Group B					Group C
Value	Proportion	Group			Value	Proportion	Group			Value	Proportion	Group
Day00	239.17	Total			Day00	62.07	Total			Day00	160.83	Total
Day05	1284.93	Total			Day05	1598.43	Total			Day05	1200.58	Total
Day12	1175.41	Total			Day12	1258.4	Total			Day12	1077.8	Total
Day20	626.72	Total			Day20	904.9	Total			Day20	897.63	Total
Day25	359.36	Total			Day25	398.75	Total			Day25	592.33	Total
Day30	378.04	Total			Day30	141.61	Total			Day30	445.75	Total
Day00	44.49	Key			Day00	0	Key			Day00	19.75	Key
Day05	1284.93	Key			Day05	1168.07	Key			Day05	1082.18	Key
Day12	1175.41	Key			Day12	847.54	Key			Day12	951.03	Key
Day20	626.72	Key			Day20	705.63	Key			Day20	762.62	Key
Day25	349.46	Key			Day25	205.99	Key			Day25	21.79	Key
Day30	368.2	Key			Day30	119.6	Key			Day30	23.79	Key

## Sheet: Fig4a
Starin	Abundance	Type
1593	960000000000	Cobalamin
1577	750000000000	Cobalamin
1504	725000000000	Cobalamin
1503	720000000000	Cobalamin
1618	641000000000	Cobalamin
1620	583000000000	Cobalamin
1619	541000000000	Cobalamin
1614	491000000000	Cobalamin
1590	468000000000	Cobalamin
1488	450000000000	Cobalamin
1613	444000000000	Cobalamin
1616	444000000000	Cobalamin
1574	417000000000	Cobalamin
1609	411000000000	Cobalamin
1487	400000000000	Cobalamin
1591	392000000000	Cobalamin
1615	387000000000	Cobalamin
1490	382000000000	Cobalamin
1573	371000000000	Cobalamin
1540	364000000000	Cobalamin
1562	364000000000	Cobalamin
1633	352000000000	Cobalamin
1596	349000000000	Cobalamin
1502	342000000000	Cobalamin
1519	338000000000	Cobalamin
1531	326000000000	Cobalamin
1518	320000000000	Cobalamin
1530	320000000000	Cobalamin
1500	317000000000	Cobalamin
1501	317000000000	Cobalamin
1489	313000000000	Cobalamin
1570	292000000000	Cobalamin
1595	286000000000	Cobalamin
1586	250000000000	Cobalamin
1575	242000000000	Cobalamin
1558	233000000000	Cobalamin
1576	233000000000	Cobalamin
1541	223000000000	Cobalamin
1544	221000000000	Cobalamin
1543	215000000000	Cobalamin
1542	214000000000	Cobalamin
1588	212000000000	Cobalamin
1578	205000000000	Cobalamin
1560	201000000000	Cobalamin
1561	201000000000	Cobalamin
1667	201000000000	Cobalamin
1579	198000000000	Cobalamin
1610	197000000000	Cobalamin
1589	191000000000	Cobalamin
1516	185000000000	Cobalamin
1545	181000000000	Cobalamin
1548	181000000000	Cobalamin
1526	180000000000	Cobalamin
1509	176000000000	Cobalamin
1547	176000000000	Cobalamin
1479	175000000000	Cobalamin
1650	175000000000	Cobalamin
1506	173000000000	Cobalamin
1493	172000000000	Cobalamin
1520	169000000000	Cobalamin
1649	168000000000	Cobalamin
1510	161000000000	Cobalamin
1508	160000000000	Cobalamin
1521	160000000000	Cobalamin
1482	158000000000	Cobalamin
1559	158000000000	Cobalamin
1511	151000000000	Cobalamin
1527	147000000000	Cobalamin
1480	146000000000	Cobalamin
1568	144000000000	Cobalamin
1569	144000000000	Cobalamin
1507	143000000000	Cobalamin
1617	143000000000	Cobalamin
1512	135000000000	Cobalamin
1494	131000000000	Cobalamin
1523	131000000000	Cobalamin
1513	129000000000	Cobalamin
1567	125000000000	Cobalamin
1522	123000000000	Cobalamin
1563	119000000000	Cobalamin
1566	119000000000	Cobalamin
1702	116000000000	Cobalamin
1484	114000000000	Cobalamin
1554	112000000000	Cobalamin
1571	111000000000	Cobalamin
1572	110000000000	Cobalamin
1587	110000000000	Cobalamin
1483	109000000000	Cobalamin
1492	105000000000	Cobalamin
1666	104000000000	Cobalamin
1498	99396250060	Cobalamin
1592	99396250060	Cobalamin
1632	99396250060	Cobalamin
1564	98047833097	Cobalamin
1584	96059428832	Cobalamin
1621	96059428832	Cobalamin
1486	94756279436	Cobalamin
1546	94111349287	Cobalamin
1485	93470808662	Cobalamin
1565	93470808662	Cobalamin
1524	92834627684	Cobalamin
1491	91575226181	Cobalamin
1585	89718086002	Cobalamin
1694	87300353043	Cobalamin
1693	86706169418	Cobalamin
1549	83225037593	Cobalamin
1689	82096000508	Cobalamin
1525	76676450439	Cobalamin
1505	76154575215	Cobalamin
1534	75121456551	Cobalamin
1581	75121456551	Cobalamin
1690	75121456551	Cobalamin
1533	74610164926	Cobalamin
1535	74610164926	Cobalamin
1580	74610164926	Cobalamin
1532	73597997848	Cobalamin
1691	72599561905	Cobalamin
1517	71614670818	Cobalamin
1553	71127247076	Cobalamin
1582	69684790706	Cobalamin
1552	67806917217	Cobalamin
1751	67806917217	Cobalamin
1551	66887043506	Cobalamin
1529	65979648871	Cobalamin
1583	65530578214	Cobalamin
1715	63764652905	Cobalamin
1528	62471509509	Cobalamin
1665	62471509509	Cobalamin
1720	62046315948	Cobalamin
1750	61624016339	Cobalamin
1550	60374284926	Cobalamin
1701	59963365494	Cobalamin
1685	57555919964	Cobalamin
1686	57555919964	Cobalamin
1643	57164182886	Cobalamin
1644	55623716129	Cobalamin
1695	55245130016	Cobalamin
1557	53756378109	Cobalamin
1499	52307745254	Cobalamin
1752	52307745254	Cobalamin
1740	51951728301	Cobalamin
1737	50551727350	Cobalamin
1696	49526541304	Cobalamin
1692	49189453780	Cobalamin
1634	48191894562	Cobalamin
1698	47863890910	Cobalamin
1700	46893214028	Cobalamin
1739	46893214028	Cobalamin
1687	46257057179	Cobalamin
1688	45942222417	Cobalamin
1697	45942222417	Cobalamin
1605	45629530482	Cobalamin
1738	45010516859	Cobalamin
1602	44399900821	Cobalamin
1744	42327244806	Cobalamin
1628	41753030237	Cobalamin
1629	41753030237	Cobalamin
1604	41186605506	Cobalamin
1612	41186605506	Cobalamin
1699	40627864935	Cobalamin
1481	38205861765	Cobalamin
1745	38205861765	Cobalamin
1743	37945825045	Cobalamin
1611	35440839449	Cobalamin
1680	33786406270	Cobalamin
1658	33328057356	Cobalamin
1657	32652166320	Cobalamin
1599	32429929160	Cobalamin
1748	31772252112	Cobalamin
1672	31127912715	Cobalamin
1749	31127912715	Cobalamin
1663	30705629123	Cobalamin
1673	30705629123	Cobalamin
1627	30496640483	Cobalamin
1664	29878170415	Cobalamin
1630	29272242883	Cobalamin
1742	29073010156	Cobalamin
1713	28875133447	Cobalamin
1631	27527197575	Cobalamin
1678	26785391594	Cobalamin
1714	25886181984	Cobalamin
1677	25709995463	Cobalamin
1676	25535008103	Cobalamin
1741	24177311168	Cobalamin
1679	23686996725	Cobalamin
1705	23525778298	Cobalamin
1674	21972729031	Cobalamin
1706	21972729031	Cobalamin
1722	21823178252	Cobalamin
1623	21674645345	Cobalamin
1675	20522203982	Cobalamin
1721	19167435037	Cobalamin
1661	17780255605	Cobalamin
1662	17659239637	Cobalamin
1735	17659239637	Cobalamin
1622	17183356483	Cobalamin
1736	16834879029	Cobalamin
1598	16720297482	Cobalamin
1704	16720297482	Cobalamin
1734	16381210837	Cobalamin
1608	16269717046	Cobalamin
1723	16269717046	Cobalamin
1730	15939768145	Cobalamin
1733	15723528058	Cobalamin
1724	15510221501	Cobalamin
1703	15404655838	Cobalamin
1653	14989529459	Cobalamin
1729	14786180382	Cobalamin
1651	14685542687	Cobalamin
1654	14685542687	Cobalamin
1624	13904712064	Cobalamin
1625	13810073818	Cobalamin
1652	13622725324	Cobalamin
1626	12898404723	Cobalamin
1495	12212596264	Cobalamin
1496	12129474896	Cobalamin
1497	11722277550	Cobalamin
1555	10653394268	Cobalamin
1719	10508869525	Cobalamin
1603	10366305415	Cobalamin
1556	9950112704	Cobalamin
1659	9815128731	Cobalamin
1660	9815128731	Cobalamin
1717	9485626060	Cobalamin
1718	9167185089	Cobalamin
1514	8859434466	Cobalamin
1655	8799135387	Cobalamin
1716	8562015309	Cobalamin
1656	8503740524	Cobalamin
1515	8106772769	Cobalamin
1668	7317420285	Cobalamin
1669	6211178351	Cobalamin
1607	5921230943	Cobalamin
1606	5683501775	Cobalamin
1639	5606398965	Cobalamin
1648	5200654466	Cobalamin
1601	4957879875	Cobalamin
1684	4890620906	Cobalamin
1746	4857334364	Cobalamin
1683	4791439403	Cobalamin
1747	4758827910	Cobalamin
1600	4726438377	Cobalamin
1640	4694269295	Cobalamin
1646	4414423550	Cobalamin
1645	4094944311	Cobalamin
1597	3984593297	Cobalamin
1707	3747054415	Cobalamin
1539	3499693412	Cobalamin
1708	3428719836	Cobalamin
1711	2930312920	Cobalamin
1712	2870886347	Cobalamin
1647	2699740366	Cobalamin
1642	2387448433	Cobalamin
1641	2260507748	Cobalamin
1638	1931914935	Cobalamin
1637	1879853477	Cobalamin
1536	1651087160	Cobalamin
1538	1606593479	Cobalamin
1635	1595658684	Cobalamin
1636	1584798312	Cobalamin
1537	1563298820	Cobalamin
1709	1256405995	Cobalamin
1710	1214227319	Cobalamin
1731	1197755021	Cobalamin
1732	1189602861	Cobalamin
1670	7.57959e+08	Cobalamin
1671	7.37534e+08	Cobalamin
1681	5.10056e+08	Cobalamin
1725	4.18412e+08	Cobalamin
1728	3.90791e+08	Cobalamin
1682	388130704	Cobalamin
1727	3.80259e+08	Cobalamin
1726	3.67494e+08	Cobalamin
1836	837000000000	General
1815	798000000000	General
1766	766000000000	General
1790	485000000000	General
1755	444000000000	General
1835	438000000000	General
1756	354000000000	General
1857	340000000000	General
1760	305000000000	General
1787	268000000000	General
1906	226000000000	General
1858	221000000000	General
1786	218000000000	General
1924	218000000000	General
1926	209000000000	General
1789	202000000000	General
1923	202000000000	General
1895	201000000000	General
1905	199000000000	General
1877	195000000000	General
1899	189000000000	General
1832	186000000000	General
1925	181000000000	General
1900	180000000000	General
2097	174000000000	General
1834	169000000000	General
1831	167000000000	General
2098	166000000000	General
1817	150000000000	General
1833	148000000000	General
2206	148000000000	General
2192	146000000000	General
1784	143000000000	General
1907	142000000000	General
1908	142000000000	General
1878	141000000000	General
1939	140000000000	General
1818	139000000000	General
1810	138000000000	General
1863	137000000000	General
1801	134000000000	General
2205	133000000000	General
1800	132000000000	General
1940	130000000000	General
1846	129000000000	General
1799	126000000000	General
1864	126000000000	General
1853	125000000000	General
2140	122000000000	General
1855	121000000000	General
1865	119000000000	General
1802	118000000000	General
1830	114000000000	General
1829	111000000000	General
1866	110000000000	General
1845	109000000000	General
2139	101000000000	General
1912	98719739345	General
1794	98047833097	General
1927	96717708860	General
1884	88500963737	General
1914	87898608515	General
1928	87300353043	General
1938	87300353043	General
1811	86706169418	General
1909	85529907039	General
1768	83795365574	General
1937	83795365574	General
1889	80982280025	General
1825	80431098466	General
1910	76676450439	General
1883	76154575215	General
2241	75636251977	General
1876	73597997848	General
1875	73097075187	General
1757	71127247076	General
1868	69684790706	General
1792	68739441623	General
1904	68739441623	General
1758	66431796939	General
1826	66431796939	General
1851	66431796939	General
1989	66431796939	General
1990	66431796939	General
2088	65979648871	General
1774	65084564020	General
1916	63764652905	General
2195	63330657952	General
2087	62899616854	General
1842	62046315948	General
1970	61204590985	General
1852	60788020324	General
2196	60374284926	General
1773	59963365494	General
1841	57555919964	General
2085	57164182886	General
1915	56388689306	General
1969	56388689306	General
1809	55623716129	General
1903	55623716129	General
1849	53390501472	General
2086	51951728301	General
1791	51598134470	General
1819	51246947269	General
1869	50207662205	General
2393	49865938836	General
1870	48522145971	General
2264	47863890910	General
1886	46893214028	General
1887	46574049455	General
2349	46257057179	General
1850	44704166298	General
1888	43797568445	General
1885	43499473454	General
2161	43499473454	General
2347	43499473454	General
2362	42327244806	General
2394	41753030237	General
2348	41468850781	General
2036	41186605506	General
2361	40906281249	General
1874	37687558187	General
2055	37431049144	General
2350	37431049144	General
1860	37176285953	General
2364	36174455266	General
2363	35928244704	General
1820	35683709900	General
1873	35683709900	General
1902	34722101317	General
1771	33556449246	General
1879	33556449246	General
2017	33556449246	General
2018	33556449246	General
1901	32875926437	General
2030	32875926437	General
2418	32209204590	General
1780	31772252112	General
2060	31772252112	General
2020	31341227363	General
2031	30705629123	General
2178	29674813624	General
2019	29472840920	General
2417	29073010156	General
1782	28678603526	General
1971	28678603526	General
2032	28678603526	General
1862	27905769329	General
1897	27527197575	General
2177	26785391594	General
1898	26063575883	General
2404	25709995463	General
1881	25017159646	General
2261	25017159646	General
2391	24846887865	General
2117	24677774987	General
1838	24342994446	General
1861	24342994446	General
2403	24342994446	General
2366	23686996725	General
2007	23365657156	General
2175	22891803008	General
1837	22274912155	General
2037	22274912155	General
1823	22123304658	General
1828	22123304658	General
1882	22123304658	General
2262	21823178252	General
2176	21527123384	General
1827	21380605486	General
2008	21380605486	General
2369	21380605486	General
1922	20947008069	General
2370	20382525766	General
2038	19564195772	General
1920	19298786429	General
1921	19298786429	General
2077	19298786429	General
1847	18907408180	General
1994	18650908866	General
2392	18650908866	General
1824	18397889241	General
1848	18024781134	General
1777	17539047328	General
1993	17183356483	General
1986	16950245784	General
2035	16950245784	General
1778	16269717046	General
1804	16269717046	General
2193	16269717046	General
1985	15831278902	General
2373	15831278902	General
2359	15299808676	General
1803	15195675125	General
1872	15092250327	General
2226	15092250327	General
2194	14786180382	General
2244	14786180382	General
2118	14585589953	General
2225	14486317517	General
1843	14192535853	General
1992	14192535853	General
1936	13999998850	General
2374	13999998850	General
2324	13904712064	General
1935	13810073818	General
1991	13716079700	General
2360	13716079700	General
1770	13437918413	General
2420	13437918413	General
2200	13255618607	General
2173	13165398222	General
1769	13075791894	General
2323	13075791894	General
1844	12550817078	General
2419	12465393712	General
2042	12380551755	General
2243	12380551755	General
2357	12212596264	General
1894	12129474896	General
1871	12046919270	General
1806	11964925533	General
2102	11964925533	General
2101	11563252256	General
2332	11563252256	General
2233	11406384311	General
2257	11406384311	General
1805	11328750183	General
1808	11251644448	General
2367	11099003798	General
2343	11023461763	General
2184	10948433882	General
2358	10726400290	General
2188	10508869525	General
1807	10437344062	General
2172	10437344062	General
2174	10437344062	General
2199	10437344062	General
1918	10366305415	General
2183	10225675340	General
2236	9882390251	General
2185	9815128731	General
2232	9681975961	General
2169	9616078500	General
2171	9550629551	General
2231	9550629551	General
2368	9485626060	General
2187	9421064996	General
2234	9421064996	General
2235	9421064996	General
2355	9356943347	General
2377	9356943347	General
1917	9293258124	General
1943	9230006354	General
2186	9230006354	General
2402	9167185089	General
1893	9104791398	General
2221	9104791398	General
1944	9042822370	General
2237	9042822370	General
2344	9042822370	General
2040	8981275116	General
2414	8981275116	General
2258	8920146766	General
2331	8859434466	General
2375	8859434466	General
2298	8739246716	General
2167	8620689441	General
2051	8503740524	General
2328	8503740524	General
2339	8503740524	General
2356	8503740524	General
2170	8331285168	General
2222	8331285168	General
2320	8162327197	General
2401	8162327197	General
2052	7942367896	General
2210	7942367896	General
2217	7942367896	General
1763	7834621139	General
1930	7834621139	General
2209	7834621139	General
2376	7834621139	General
2096	7781297144	General
2095	7728336082	General
2260	7728336082	General
2128	7675735485	General
1764	7571605883	General
2326	7571605883	General
2340	7571605883	General
2319	7468888911	General
2436	7468888911	General
2405	7418054163	General
2327	7367565406	General
2144	7317420285	General
2013	7218151614	General
2014	7218151614	General
2223	7120229630	General
2259	7120229630	General
2410	7120229630	General
1814	7071767926	General
2435	7023636062	General
2103	6975831793	General
2213	6975831793	General
2143	6928352890	General
2150	6928352890	General
2078	6881197137	General
2127	6834362336	General
2286	6834362336	General
2218	6787846302	General
2238	6695761872	General
2168	6650189180	General
2334	6604926665	General
2406	6604926665	General
2341	6559972216	General
2104	6515323736	General
2325	6515323736	General
2006	6470979143	General
2314	6470979143	General
2149	6426936367	General
2322	6426936367	General
2400	6426936367	General
2270	6383193356	General
2304	6383193356	General
2409	6383193356	General
2255	6339748068	General
2390	6339748068	General
1929	6296598477	General
2316	6296598477	General
2412	6296598477	General
2416	6211178351	General
2256	6168903832	General
2389	6168903832	General
2214	6085216021	General
2378	6085216021	General
2330	6043798826	General
2039	6002663525	General
2342	6002663525	General
2224	5961808199	General
2387	5961808199	General
2388	5961808199	General
2411	5961808199	General
2005	5880929864	General
2321	5606398965	General
2438	5568240695	General
2415	5530342138	General
1795	5418187126	General
2315	5381309863	General
2312	5236293726	General
2271	5200654466	General
2272	5095185501	General
2212	4957879875	General
2345	4957879875	General
2269	4924135555	General
2353	4857334364	General
2211	4824274377	General
2399	4791439403	General
2265	4758827910	General
2335	4662319161	General
2408	4662319161	General
2303	4630586486	General
2253	4599069790	General
2285	4567767604	General
2333	4567767604	General
1762	4536678466	General
2284	4444674894	General
2138	4414423550	General
2277	4384378102	General
2283	4384378102	General
2111	4354537150	General
2386	4354537150	General
2146	4324899301	General
2266	4324899301	General
2385	4324899301	General
2440	4324899301	General
1813	4266227394	General
2437	4266227394	General
2254	4237190599	General
2382	4237190599	General
1996	4208351434	General
2137	4179708554	General
2434	4179708554	General
2439	4179708554	General
2329	4123006315	General
2381	4094944311	General
2145	4067073303	General
2112	4039391990	General
2061	4011899082	General
2336	3930538006	General
2281	3877216033	General
1995	3850826927	General
2156	3850826927	General
2313	3850826927	General
2053	3824617431	General
2282	3824617431	General
2296	3824617431	General
2152	3772732385	General
2151	3721551215	General
2433	3721551215	General
2012	3696221595	General
2346	3696221595	General
1948	3671064373	General
2268	3671064373	General
2054	3646078376	General
2094	3621262439	General
2311	3621262439	General
2288	3596615404	General
2337	3596615404	General
2011	3572136122	General
2306	3572136122	General
2114	3547823450	General
2354	3547823450	General
2004	3523676256	General
2003	3452216310	General
1761	3428719836	General
2215	3428719836	General
2279	3405383285	General
1947	3359185601	General
2147	3359185601	General
2093	3336322313	General
2062	3313614638	General
2216	3313614638	General
2267	3268661894	General
2294	3246414728	General
2407	3224318982	General
2383	3180577629	General
2290	3094867070	General
2148	3052881872	General
2076	3032103348	General
2300	3032103348	General
2308	3032103348	General
2154	3011466248	General
2075	2990969607	General
2384	2970612471	General
2318	2950393890	General
2379	2950393890	General
2429	2950393890	General
2430	2930312920	General
2297	2851346522	General
2305	2851346522	General
2278	2812664942	General
1945	2774508119	General
2275	2774508119	General
2338	2755624263	General
2291	2681365394	General
2153	2626987462	General
2287	2609107661	General
2310	2573712311	General
1946	2521517578	General
2063	2470381350	General
2398	2470381350	General
2276	2453567442	General
2299	2420282162	General
2380	2371198983	General
2428	2355060129	General
1949	2339031120	General
2050	2323111207	General
2219	2323111207	General
2421	2307299649	General
2049	2291595707	General
1933	2260507748	General
1950	2260507748	General
2130	2260507748	General
2427	2260507748	General
2239	2214664785	General
2295	2199591334	General
2064	2169751514	General
2220	2154983752	General
2317	2154983752	General
2431	2154983752	General
2024	2140316502	General
2422	2140316502	General
2023	2125749081	General
2432	2111280809	General
2293	2082639015	General
1934	2068464158	General
2155	2054385779	General
2309	2054385779	General
1788	2026515827	General
2115	2012722956	General
1967	1958483874	General
2396	1931914935	General
2047	1892735815	General
1968	1867058819	General
1997	1867058819	General
2307	1867058819	General
2240	1841730159	General
2248	1841730159	General
2129	1816745110	General
2116	1779901627	General
2048	1767787261	General
1998	1755755348	General
2397	1685264219	General
2424	1595658684	General
2089	1584798312	General
2021	1552658696	General
2090	1552658696	General
2395	1542090991	General
1941	1510817477	General
2022	1480178188	General
2057	1450160261	General
2252	1430487279	General
2292	1430487279	General
2058	1382464538	General
2080	1382464538	General
2092	1373055209	General
2351	1373055209	General
2091	1363709921	General
2423	1363709921	General
2079	1336053964	General
2425	1326960514	General
1942	1300049834	General
2207	1273684900	General
2084	1214227319	General
2202	1205963046	General
2201	1189602861	General
2204	1165477785	General
2208	1165477785	General
2126	1157545311	General
2083	1141841965	General
2302	1126351651	General
2301	1088539016	General
2251	1081130203	General
2426	1081130203	General
2065	1073771815	General
2082	1073771815	General
2073	1066463509	General
2182	1066463509	General
2181	1059204946	General
2273	1037724332	General
2280	1030661373	General
2289	1016679344	General
2203	9.89282e+08	General
2229	9.89282e+08	General
2081	9.69219e+08	General
2230	9.69219e+08	General
1988	9.49563e+08	General
2074	9.43101e+08	General
1959	9.17686e+08	General
2072	9.1144e+08	General
2352	9.05236e+08	General
2066	8.92956e+08	General
1965	8.68892e+08	General
1966	8.68892e+08	General
1931	8.62979e+08	General
2068	8.57105e+08	General
2067	8.45477e+08	General
2125	8.34008e+08	General
2180	822693375	General
2016	8.11533e+08	General
2043	8.11533e+08	General
2179	8.11533e+08	General
1964	8.00523e+08	General
1960	7.95075e+08	General
2015	7.95075e+08	General
2025	7.95075e+08	General
2044	7.84289e+08	General
2071	7.78951e+08	General
2026	7.68383e+08	General
2227	7.68383e+08	General
1963	7.63154e+08	General
1932	742588125	General
1987	742588125	General
2069	7.12774e+08	General
1978	7.07923e+08	General
2002	7.07923e+08	General
2046	7.07923e+08	General
2245	7.07923e+08	General
2136	6.79501e+08	General
2157	6.79501e+08	General
2274	6.79501e+08	General
2070	6.65721e+08	General
2228	6.30324e+08	General
2000	6.26034e+08	General
2033	6.26034e+08	General
1961	6.13338e+08	General
1962	6.09164e+08	General
1999	6.009e+08	General
2001	6.009e+08	General
2045	5.9681e+08	General
2246	5.88714e+08	General
2034	5.76774e+08	General
2135	5.76774e+08	General
2158	5.61231e+08	General
2028	557411597	General
1977	5.38699e+08	General
2249	5.38699e+08	General
2250	5.35032e+08	General
2027	524181875	General
1783	4.92933e+08	General
1979	4.7965e+08	General
1980	4.73143e+08	General
1973	4.51056e+08	General
1974	4.41908e+08	General
2122	4.389e+08	General
1952	4.32946e+08	General
1796	4.12736e+08	General
2121	4.12736e+08	General
1951	4.09927e+08	General
1957	3.9888e+08	General
1984	3.80259e+08	General
1958	3.67494e+08	General
1953	3.60041e+08	General
1983	3.55157e+08	General
2109	3.31711e+08	General
1954	3.14074e+08	General
1976	2.95351e+08	General
1982	2.91344e+08	General
1981	2.89361e+08	General
1956	2.87392e+08	General
1975	2.83493e+08	General
1955	279646894	General
2010	270258897	General
2009	2.3415e+08	General
2247	1.03175e+08	General
2123	7.85116e+07	General
2110	1.94926e+07	General
2113	1.26769e+07	General
2164	7.70006e+06	General
2163	5.81953e+06	General
2166	3.08354e+06	General
2160	2.7083e+06	General
2119	2.47821e+06	General
2165	2.39501e+06	General
2134	1.78554e+06	General
2159	1.579e+06	General
2124	1.37741e+06	General
2133	1.36803e+06	General
2107	1.12223e+06	General
2108	985662	General
2099	853969	General
2142	515179	General
2141	494495	General
2100	477894	General
2105	397420	General
2106	280533	General
2120	182442	General
2131	124460	General
2132	75083.8	General
3463	58772899538	General
3464	54519406192	General
3465	52689140847	General
3466	45962232680	General
3467	44116913114	General
3468	42635868787	General
3469	40368918719	General
3470	35699252039	General
3471	33342573484	General
3472	25372257888	General
3473	24187841663	General
3474	23859707594	General
3475	22901773597	General
3476	22284614055	General
3477	21982299314	General
3478	21832683398	General
3479	21684085798	General
3480	20671839148	General
3481	19706845737	General
3482	19045269257	General
3483	19045269257	General
3484	19045269257	General
3485	18915643354	General
3486	18532035224	General
3487	18405902493	General
3488	17787999845	General
3489	17308646847	General
3490	17073836449	General
3491	17073836449	General
3492	16957628511	General
3493	16842211507	General
3494	16613728806	General
3495	16500652452	General
3496	16166020195	General
3497	15623312403	General
3498	15306472550	General
3499	15098823799	General
3500	14691939016	General
3501	14691939016	General
3502	14393987360	General
3503	14296019010	General
3504	14296019010	General
3505	14296019010	General
3506	13722053777	General
3507	13628658740	General
3508	13628658740	General
3509	13171132447	General
3510	12642329842	General
3511	12470823049	General
3512	12385944139	General
3513	12385944139	General
3514	12301642931	General
3515	12217915494	General
3516	12052166339	General
3517	11888665749	General
3518	11807749117	General
3519	11807749117	General
3520	11807749117	General
3521	11727383220	General
3522	11727383220	General
3523	11647564310	General
3524	11647564310	General
3525	11647564310	General
3526	11489552581	General
3527	11489552581	General
3528	11411352393	General
3529	11333684451	General
3530	11333684451	General
3531	11256545133	General
3532	11256545133	General
3533	11256545133	General
3534	11179930840	General
3535	11179930840	General
3536	11028263062	General
3537	11028263062	General
3538	11028263062	General
3539	10804610539	General
3540	10658034384	General
3541	10585493675	General
3542	10513446692	General
3543	10513446692	General
3544	10441890076	General
3545	10370820488	General
3546	10370820488	General
3547	10300234614	General
3548	10300234614	General
3549	10300234614	General
3550	10230129162	General
3551	10230129162	General
3552	10230129162	General
3553	9954446504	General
3554	9954446504	General
3555	9886694554	General
3556	9819403738	General
3557	9752570916	General
3558	9686192972	General
3559	9686192972	General
3560	9686192972	General
3561	9686192972	General
3562	9620266810	General
3563	9620266810	General
3564	9620266810	General
3565	9425168367	General
3566	9425168367	General
3567	9297305828	General
3568	9297305828	General
3569	9234026509	General
3570	9234026509	General
3571	9171177882	General
3572	9046760997	General
3573	9046760997	General
3574	8924031960	General
3575	8924031960	General
3576	8863293218	General
3577	8863293218	General
3578	8683546155	General
3579	8683546155	General
3580	8624444207	General
3581	8449540987	General
3582	8278184795	General
3583	8278184795	General
3584	8221841817	General
3585	8110303696	General
3586	8110303696	General
3587	8055103351	General
3588	8055103351	General
3589	8000278710	General
3590	7945827216	General
3591	7945827216	General
3592	7891746330	General
3593	7784686309	General
3594	7731702181	General
3595	7679078673	General
3596	7679078673	General
3597	7523347411	General
3598	7472142007	General
3599	7370774369	General
3600	7370774369	General
3601	7320607408	General
3602	7270781893	General
3603	7221295500	General
3604	7221295500	General
3605	7172145922	General
3606	7123330866	General
3607	7074848054	General
3608	7074848054	General
3609	7026695226	General
3610	7026695226	General
3611	6884194262	General
3612	6607803460	General
3613	6562829431	General
3614	6518161504	General
3615	6518161504	General
3616	6473797596	General
3617	6473797596	General
3618	6429735637	General
3619	6342509363	General
3620	6299340978	General
3621	6213883647	General
3622	6213883647	General
3623	6171590715	General
3624	6129585637	General
3625	6129585637	General
3626	6087866454	General
3627	6046431220	General
3628	6005278002	General
3629	6005278002	General
3630	5964404882	General
3631	5964404882	General
3632	5964404882	General
3633	5923809952	General
3634	5647277345	General
3635	5608840848	General
3636	5457693181	General
3637	5420547032	General
3638	5383653707	General
3639	5347011486	General
3640	5347011486	General
3641	5310618658	General
3642	5202919626	General
3643	5167507516	General
3644	5097404723	General
3645	5062710769	General
3646	5062710769	General
3647	5028252949	General
3648	4994029656	General
3649	4926280276	General
3650	4892751029	General
3651	4892751029	General
3652	4859449990	General
3653	4826375603	General
3654	4696313897	General
3655	4664349847	General
3656	4664349847	General
3657	4601072928	General
3658	4538654429	General
3659	4507763441	General
3660	4477082703	General
3661	4416346264	General
3662	4416346264	General
3663	4416346264	General
3664	4386287730	General
3665	4356433781	General
3666	4326783023	General
3667	4326783023	General
3668	4268085561	General
3669	4239036119	General
3670	4239036119	General
3671	4181529038	General
3672	4153068717	General
3673	4124802102	General
3674	3932249963	General
3675	3878904766	General
3676	3723172147	General
3677	3723172147	General
3678	3647666436	General
3679	3647666436	General
3680	3622839690	General
3681	3622839690	General
3682	3453719932	General
3683	3360648703	General
3684	3337775458	General
3685	3337775458	General
3686	3315057892	General
3687	3270085568	General
3688	3270085568	General
3689	3203768426	General
3690	3160305864	General
3691	3138796192	General
3692	3117432918	General
3693	2931589226	General
3694	2911636245	General
3695	2738060985	General
3696	2738060985	General
3697	2574833299	General
3698	2522615832	General
3699	1607293236	General
3700	1521833420	General
3701	1355018164	General
3702	1318502984	General
2448	837000000000	Key
2447	793000000000	Key
2563	735000000000	Key
2489	537000000000	Key
2463	515000000000	Key
2543	505000000000	Key
2464	472000000000	Key
2541	417000000000	Key
2465	369000000000	Key
2535	340000000000	Key
2466	333000000000	Key
2592	328000000000	Key
2568	309000000000	Key
2533	277000000000	Key
2567	271000000000	Key
2443	201000000000	Key
2549	186000000000	Key
2576	183000000000	Key
2585	174000000000	Key
2444	172000000000	Key
2586	169000000000	Key
2587	169000000000	Key
2542	167000000000	Key
2565	167000000000	Key
2544	163000000000	Key
2496	160000000000	Key
2575	151000000000	Key
2573	150000000000	Key
2442	149000000000	Key
2495	149000000000	Key
2954	146000000000	Key
2581	145000000000	Key
2480	144000000000	Key
2582	143000000000	Key
2551	142000000000	Key
2588	142000000000	Key
2953	142000000000	Key
2534	140000000000	Key
2479	137000000000	Key
2522	134000000000	Key
2562	134000000000	Key
2514	132000000000	Key
2499	129000000000	Key
2521	126000000000	Key
2518	125000000000	Key
2446	119000000000	Key
2884	119000000000	Key
2477	117000000000	Key
2574	116000000000	Key
2445	114000000000	Key
2881	114000000000	Key
2583	113000000000	Key
2473	110000000000	Key
2888	110000000000	Key
2710	109000000000	Key
2700	108000000000	Key
2517	107000000000	Key
2709	106000000000	Key
2738	104000000000	Key
2513	104000000000	Key
2552	104000000000	Key
2458	103000000000	Key
2849	101000000000	Key
2584	97380499978	Key
2474	94756279436	Key
2699	94756279436	Key
2536	91575226181	Key
2553	91575226181	Key
2736	91575226181	Key
2735	90332909814	Key
2819	89718086002	Key
2483	82658591378	Key
2494	82658591378	Key
2684	82658591378	Key
2872	81537238745	Key
2554	79339964168	Key
2457	76154575215	Key
2569	76154575215	Key
2806	75636251977	Key
2511	74102353253	Key
2564	74102353253	Key
2613	74102353253	Key
2614	73597997848	Key
2478	73097075187	Key
2512	72599561905	Key
2712	72105434798	Key
2626	71127247076	Key
2744	71127247076	Key
2711	70643140838	Key
2677	70162329523	Key
2616	69684790706	Key
2694	68739441623	Key
2506	68271587265	Key
2625	66887043506	Key
2532	64201621957	Key
2608	63764652905	Key
2775	63330657952	Key
2589	61204590985	Key
2493	60788020324	Key
2776	60788020324	Key
2505	60374284926	Key
2590	59963365494	Key
2786	59963365494	Key
2607	59555242861	Key
2491	57950341554	Key
2724	57555919964	Key
2773	57555919964	Key
2492	57164182886	Key
2795	57164182886	Key
2488	56775112049	Key
2866	56775112049	Key
2461	56004896633	Key
2772	55245130016	Key
2784	54869120636	Key
2487	54495670451	Key
2796	54495670451	Key
2902	54495670451	Key
2783	53756378109	Key
2550	53390501472	Key
2782	50898150319	Key
2685	50551727350	Key
2628	49865938836	Key
2558	49526541304	Key
2648	49526541304	Key
2915	49189453780	Key
2647	48522145971	Key
2545	48191894562	Key
2561	48191894562	Key
2627	48191894562	Key
2579	47214565786	Key
2526	46893214028	Key
2525	41186605506	Key
2498	38467680475	Key
2539	37176285953	Key
2486	35928244704	Key
2855	35928244704	Key
2497	34722101317	Key
2722	34017939153	Key
2669	33786406270	Key
2702	33328057356	Key
2787	33101219946	Key
2721	32875926437	Key
2880	32429929160	Key
2540	31989982315	Key
2500	31556003823	Key
2557	30705629123	Key
2475	28097003140	Key
2664	27715837094	Key
2476	26242185434	Key
2643	26063575883	Key
2890	26063575883	Key
2559	25535008103	Key
2571	25361211741	Key
2727	25361211741	Key
2667	25188598273	Key
2620	25017159646	Key
2889	25017159646	Key
2572	24846887865	Key
2619	24846887865	Key
2717	24509813126	Key
2740	24509813126	Key
2920	24509813126	Key
2728	24342994446	Key
2668	23849319956	Key
2799	23849319956	Key
2800	23206625830	Key
2777	23048676903	Key
2739	22274912155	Key
2741	22123304658	Key
2848	22123304658	Key
2742	21674645345	Key
2528	21235084818	Key
2718	21235084818	Key
2778	21235084818	Key
2847	21090554592	Key
2713	19431037951	Key
2714	19431037951	Key
2835	19431037951	Key
2836	19167435037	Key
2671	18778720586	Key
2661	18650908866	Key
2441	18523967058	Key
2672	18397889241	Key
2720	18024781134	Key
2662	17780255605	Key
2719	17659239637	Key
2909	16950245784	Key
2658	16834879029	Key
2876	16381210837	Key
2797	16049000848	Key
2687	15939768145	Key
2863	15831278902	Key
2644	15723528058	Key
2729	15723528058	Key
2875	15616510589	Key
2910	15616510589	Key
2636	15510221501	Key
2689	15510221501	Key
2730	15510221501	Key
2798	15510221501	Key
2810	15510221501	Key
2688	15404655838	Key
2864	15195675125	Key
2751	15092250327	Key
2690	14887507730	Key
2752	14786180382	Key
2603	14685542687	Key
2913	14585589953	Key
2914	14486317517	Key
2527	14387720749	Key
2789	14387720749	Key
2546	14289795050	Key
2911	14289795050	Key
2635	13810073818	Key
2790	13716079700	Key
2657	13622725324	Key
2749	13622725324	Key
2593	13530006337	Key
2809	13530006337	Key
2750	13346457259	Key
2792	13346457259	Key
2912	13255618607	Key
2604	13075791894	Key
2834	13075791894	Key
2833	12898404723	Key
2791	12723424000	Key
2673	12550817078	Key
2594	12380551755	Key
2674	12380551755	Key
2765	12296287249	Key
2580	11883489862	Key
2956	11883489862	Key
2766	11802608458	Key
2955	11484550453	Key
2761	11175063510	Key
2548	11099003798	Key
2762	11099003798	Key
2731	9815128731	Key
2515	9748325006	Key
2516	9748325006	Key
2556	9230006354	Key
2808	9167185089	Key
2949	9167185089	Key
2732	9042822370	Key
2612	8920146766	Key
2950	8920146766	Key
2779	8859434466	Key
2780	8859434466	Key
2555	8799135387	Key
2807	8739246716	Key
2793	8445862368	Key
2638	8218262330	Key
2606	8162327197	Key
2666	8106772769	Key
2605	8051596455	Key
2763	7996795683	Key
2837	7996795683	Key
2665	7942367896	Key
2637	7888310555	Key
2764	7888310555	Key
2611	7781297144	Key
2838	7781297144	Key
2660	6975831793	Key
2846	6928352890	Key
2456	6741646866	Key
2858	6741646866	Key
2892	6741646866	Key
2891	6470979143	Key
2845	6296598477	Key
2659	6253742571	Key
2471	6211178351	Key
2857	5761664953	Key
2482	5644818728	Key
2599	5644818728	Key
2861	5308306611	Key
2682	5095185501	Key
2481	4991855439	Key
2862	4890620906	Key
2600	4857334364	Key
2450	4599069790	Key
2936	4599069790	Key
2924	4384378102	Key
2923	4324899301	Key
2935	4094944311	Key
2654	3850826927	Key
2577	3696221595	Key
2826	3646078376	Key
2841	3596615404	Key
2907	3596615404	Key
2825	3499693412	Key
2842	3499693412	Key
2578	3180577629	Key
2651	3137429675	Key
2843	3116075703	Key
2622	3032103348	Key
2844	2970612471	Key
2908	2870886347	Key
2472	2831939689	Key
2803	2812664942	Key
2804	2663115486	Key
2621	2504355626	Key
2801	2371198983	Key
2459	2355060129	Key
2802	2307299649	Key
2813	2125749081	Key
2452	2111280809	Key
2645	2111280809	Key
2646	2082639015	Key
2937	2082639015	Key
2597	1958483874	Key
2814	1958483874	Key
2824	1945154042	Key
2934	1945154042	Key
2504	1892735815	Key
2943	1879853477	Key
2951	1867058819	Key
2501	1841730159	Key
2952	1841730159	Key
2734	1829194976	Key
2823	1816745110	Key
2938	1816745110	Key
2933	1767787261	Key
2733	1755755348	Key
2930	1755755348	Key
2652	1731936640	Key
2929	1639849531	Key
2944	1617603210	Key
2946	1574011859	Key
2757	1521170869	Key
2839	1510817477	Key
2815	1480178188	Key
2945	1480178188	Key
2760	1470103799	Key
2758	1430487279	Key
2639	1420751097	Key
2759	1391938348	Key
2927	1382464538	Key
2922	1354428239	Key
2816	1273684900	Key
2840	1273684900	Key
2449	1230926156	Key
2928	1222548227	Key
2921	1205963046	Key
2931	1173464620	Key
2817	1157545311	Key
2932	1149666826	Key
2818	1141841965	Key
2926	1126351651	Key
2640	1037724332	Key
2653	1030661373	Key
2679	9.96061e+08	Key
2451	9.89282e+08	Key
2925	9.82549e+08	Key
2632	9.62622e+08	Key
2681	9.23975e+08	Key
2529	8.99075e+08	Key
2641	8.92956e+08	Key
2812	8.68892e+08	Key
2642	8.62979e+08	Key
2811	8.51271e+08	Key
2631	8.39723e+08	Key
2940	7.84289e+08	Key
2947	7.84289e+08	Key
2948	7.84289e+08	Key
2939	7.37534e+08	Key
2530	7.22577e+08	Key
2870	7.03105e+08	Key
2595	6.93566e+08	Key
2869	6.79501e+08	Key
2596	6.74876e+08	Key
2868	6.43372e+08	Key
2503	638992852	Key
2903	6.30324e+08	Key
2905	6.21773e+08	Key
2904	6.09164e+08	Key
2753	5.84707e+08	Key
2867	5.84707e+08	Key
2906	5.72849e+08	Key
2754	5.4985e+08	Key
2860	5.27774e+08	Key
2859	447985544	Key
2755	4.389e+08	Key
2756	4.21279e+08	Key
2502	3.67494e+08	Key
2454	3.31711e+08	Key
2610	2.61186e+08	Key
2609	2.55889e+08	Key
2698	2.42284e+08	Key
2697	1.83113e+08	Key
2453	1.42225e+08	Key
2509	1.26635e+08	Key
2601	8.87814e+07	Key
2538	8.63889e+07	Key
2508	4.67216e+07	Key
2695	2.34397e+07	Key
2696	1.74749e+07	Key
2460	1.34805e+07	Key
2469	1.03284e+07	Key
2510	6.903e+06	Key
2537	3.27902e+06	Key
2602	2.44459e+06	Key
2854	1.86023e+06	Key
2455	1.16917e+06	Key
2470	825300	Key
2853	667830	Key
2467	654287	Key
2598	515179	Key
2468	508190	Key
2507	130555	Key
2851	97998.6	Key
3231	384000000000	LB
3230	382000000000	LB
3283	331000000000	LB
3282	301000000000	LB
3281	279000000000	LB
3280	273000000000	LB
2977	260000000000	LB
3270	237000000000	LB
2978	233000000000	LB
3186	226000000000	LB
3199	218000000000	LB
3185	208000000000	LB
3343	208000000000	LB
3064	202000000000	LB
3063	198000000000	LB
3353	197000000000	LB
3081	193000000000	LB
3342	193000000000	LB
3034	191000000000	LB
3029	185000000000	LB
3035	185000000000	LB
3200	174000000000	LB
3044	163000000000	LB
3037	157000000000	LB
3036	151000000000	LB
3033	138000000000	LB
3119	138000000000	LB
3341	135000000000	LB
3117	130000000000	LB
3171	128000000000	LB
2990	125000000000	LB
3116	120000000000	LB
3047	109000000000	LB
3048	106000000000	LB
3030	105000000000	LB
3056	101000000000	LB
3202	101000000000	LB
3201	98047833097	LB
3096	97380499978	LB
3093	93470808662	LB
3229	93470808662	LB
3057	89107446803	LB
3095	89107446803	LB
3094	87898608515	LB
3008	87300353043	LB
3009	87300353043	LB
3228	84947773422	LB
3275	84947773422	LB
3188	82096000508	LB
2957	81537238745	LB
3352	80982280025	LB
3187	75636251977	LB
3351	75121456551	LB
2991	74610164926	LB
3213	74610164926	LB
3062	74102353253	LB
3214	74102353253	LB
3368	73597997848	LB
3113	71614670818	LB
3391	71614670818	LB
3118	71127247076	LB
3145	71127247076	LB
3169	70643140838	LB
3112	70162329523	LB
3144	69684790706	LB
3362	69684790706	LB
2958	69210502113	LB
3390	69210502113	LB
3274	68739441623	LB
2997	67806917217	LB
3018	67345409806	LB
3395	65530578214	LB
2996	64641585488	LB
3140	64641585488	LB
3049	63764652905	LB
3121	63330657952	LB
3272	63330657952	LB
3170	62046315948	LB
3273	61204590985	LB
3394	59963365494	LB
3294	58747311982	LB
3350	57555919964	LB
3180	57164182886	LB
3190	56388689306	LB
3189	53756378109	LB
3120	53390501472	LB
3235	53390501472	LB
3055	53027115063	LB
3054	51598134470	LB
3234	50551727350	LB
3068	48191894562	LB
2971	47538119716	LB
3168	47538119716	LB
2960	46893214028	LB
3212	46893214028	LB
3211	44704166298	LB
2959	44399900821	LB
2970	44399900821	LB
2972	43797568445	LB
3396	42909356343	LB
3367	42327244806	LB
3271	40906281249	LB
3257	38467680475	LB
3259	37945825045	LB
2981	37431049144	LB
3087	37176285953	LB
3320	37176285953	LB
3065	36671949678	LB
3203	36174455266	LB
3258	36174455266	LB
2969	35440839449	LB
3256	35440839449	LB
3141	34960046370	LB
3031	32875926437	LB
3032	31989982315	LB
3086	31772252112	LB
3177	29878170415	LB
3088	29272242883	LB
3204	28097003140	LB
3389	26063575883	LB
3219	25709995463	LB
3225	25709995463	LB
3402	25535008103	LB
3319	25361211741	LB
3345	25017159646	LB
3360	24846887865	LB
3361	24677774987	LB
3083	24342994446	LB
3082	24177311168	LB
3253	24177311168	LB
3131	23849319956	LB
3130	23525778298	LB
2980	23365657156	LB
3218	23365657156	LB
3401	23365657156	LB
3179	23206625830	LB
3255	22891803008	LB
3196	22581251096	LB
3207	22123304658	LB
3224	21823178252	LB
3366	21674645345	LB
2979	21527123384	LB
3284	21527123384	LB
3285	21527123384	LB
3208	21380605486	LB
3338	21380605486	LB
3398	21235084818	LB
3321	20662839391	LB
3304	20522203982	LB
3365	19698266102	LB
3043	19564195772	LB
3254	19431037951	LB
3269	18907408180	LB
3303	18778720586	LB
3042	18650908866	LB
3322	18650908866	LB
3337	18650908866	LB
3326	18272669536	LB
3252	18148302100	LB
3325	18148302100	LB
3397	18148302100	LB
3191	18024781134	LB
3308	17902100876	LB
3060	17659239637	LB
3307	17659239637	LB
3340	17419673071	LB
3192	17183356483	LB
3339	17183356483	LB
3404	17183356483	LB
3268	17066403130	LB
3001	16950245784	LB
3039	16950245784	LB
3344	16950245784	LB
3302	16834879029	LB
3310	16834879029	LB
3038	16493468676	LB
3061	16381210837	LB
3331	16158982105	LB
3332	16158982105	LB
3301	15831278902	LB
3347	15831278902	LB
3403	15616510589	LB
3000	15510221501	LB
3198	15510221501	LB
3346	15510221501	LB
2998	15195675125	LB
3309	15195675125	LB
3092	15092250327	LB
3091	14989529459	LB
3354	14887507730	LB
2999	14585589953	LB
3023	14486317517	LB
3197	14486317517	LB
3355	14486317517	LB
3058	14289795050	LB
3024	14095938621	LB
3176	14095938621	LB
3059	13810073818	LB
3349	13810073818	LB
3364	13810073818	LB
3348	13530006337	LB
3007	13437918413	LB
3006	13075791894	LB
3317	12986795445	LB
3139	12636825837	LB
3046	12465393712	LB
3318	12465393712	LB
3175	12296287249	LB
2976	11964925533	LB
3138	11964925533	LB
3233	11802608458	LB
3178	11563252256	LB
3021	11484550453	LB
3045	11406384311	LB
3022	11328750183	LB
2965	11175063510	LB
2975	11099003798	LB
2966	11023461763	LB
2974	10873916656	LB
3041	10873916656	LB
3040	10726400290	LB
2994	10653394268	LB
2973	10580885141	LB
3232	10508869525	LB
3305	10437344062	LB
3195	10156077353	LB
3306	9815128731	LB
3238	9616078500	LB
2995	9356943347	LB
3239	9293258124	LB
2986	9104791398	LB
2987	9104791398	LB
3136	8920146766	LB
3150	8920146766	LB
3151	8859434466	LB
3066	8799135387	LB
3137	8739246716	LB
3357	8503740524	LB
3370	8503740524	LB
3146	8445862368	LB
2967	8331285168	LB
3080	8331285168	LB
3085	8218262330	LB
3328	8162327197	LB
3147	8106772769	LB
3278	7996795683	LB
3079	7942367896	LB
3134	7942367896	LB
3327	7888310555	LB
3369	7888310555	LB
2968	7728336082	LB
3084	7728336082	LB
3279	7728336082	LB
3135	7468888911	LB
3261	7468888911	LB
3067	7218151614	LB
3263	7169023434	LB
3260	6928352890	LB
3293	6928352890	LB
3384	6881197137	LB
3262	6604926665	LB
3292	6383193356	LB
3383	6296598477	LB
2962	6002663525	LB
3206	5921230943	LB
2992	5880929864	LB
3012	5801148729	LB
3276	5683501775	LB
3149	5644818728	LB
3174	5606398965	LB
2993	5568240695	LB
3148	5455317103	LB
3400	5418187126	LB
3010	5344683594	LB
3392	5344683594	LB
2961	5308306611	LB
3128	4924135555	LB
3129	4924135555	LB
3393	4924135555	LB
3205	4890620906	LB
3277	4890620906	LB
3011	4726438377	LB
3090	4726438377	LB
3078	4630586486	LB
3089	4630586486	LB
3300	4630586486	LB
2964	4599069790	LB
3017	4599069790	LB
3399	4567767604	LB
2963	4384378102	LB
3016	4354537150	LB
3077	4295463173	LB
3299	4295463173	LB
3014	4266227394	LB
3015	4208351434	LB
3013	4151260623	LB
3316	4151260623	LB
3097	3877216033	LB
3315	3747054415	LB
3005	3721551215	LB
3227	3671064373	LB
3003	3646078376	LB
3226	3547823450	LB
3377	3523676256	LB
3002	3359185601	LB
3004	3336322313	LB
3314	3268661894	LB
3298	3202373623	LB
3313	3158929983	LB
3363	3158929983	LB
3382	3052881872	LB
3297	2970612471	LB
3173	2930312920	LB
3381	2930312920	LB
3378	2910368626	LB
3379	2831939689	LB
3296	2699740366	LB
3356	2504355626	LB
3099	2453567442	LB
3295	2420282162	LB
3157	2387448433	LB
3217	2307299649	LB
3019	2291595707	LB
3020	2229841531	LB
3380	2214664785	LB
3156	2111280809	LB
3291	2068464158	LB
3172	2026515827	LB
3216	1971905054	LB
3115	1854351244	LB
3114	1816745110	LB
2989	1804379981	LB
3329	1792099010	LB
3312	1779901627	LB
2988	1731936640	LB
3324	1708441058	LB
3330	1696813067	LB
3290	1662401798	LB
3100	1628688388	LB
3155	1628688388	LB
3376	1606593479	LB
3323	1584798312	LB
3375	1552658696	LB
3336	1542090991	LB
3359	1542090991	LB
3311	1531595212	LB
3181	1500534552	LB
3154	1470103799	LB
3335	1430487279	LB
3373	1354428239	LB
3374	1354428239	LB
3074	1336053964	LB
3182	1326960514	LB
3194	1326960514	LB
3098	1265015946	LB
3073	1239361497	LB
3101	1214227319	LB
3076	1189602861	LB
3358	1157545311	LB
3334	1103509306	LB
3102	1081130203	LB
3075	1073771815	LB
3103	1066463509	LB
3333	1044835692	LB
3104	9.62622e+08	LB
3183	9.56071e+08	LB
3266	9.43101e+08	LB
3193	9.17686e+08	LB
3372	9.05236e+08	LB
3371	8.86878e+08	LB
3026	8.34008e+08	LB
3025	7.63154e+08	LB
3267	6.98319e+08	LB
3126	6.93566e+08	LB
3109	6.43372e+08	LB
3069	6.13338e+08	LB
3250	6.13338e+08	LB
3251	5.84707e+08	LB
3249	5.65077e+08	LB
3127	5.61231e+08	LB
3248	5.38699e+08	LB
3028	5.27774e+08	LB
3072	5.17071e+08	LB
3051	4.96311e+08	LB
3245	4.86246e+08	LB
3027	4.66724e+08	LB
3071	4.51056e+08	LB
3070	447985544	LB
3244	4.35913e+08	LB
3050	4.09927e+08	LB
3288	3.22772e+08	LB
3289	3.18393e+08	LB
2985	3.16226e+08	LB
3286	3.09813e+08	LB
2984	2.89361e+08	LB
3241	2.87392e+08	LB
3287	2.77744e+08	LB
2982	2.72111e+08	LB
3246	2.57643e+08	LB
2983	2.48993e+08	LB
3247	2.48993e+08	LB
3264	2.43944e+08	LB
3240	2.40635e+08	LB
3053	2.15726e+08	LB
3265	2.12799e+08	LB
3052	1.84367e+08	LB
3243	1.80628e+08	LB
3242	1.52278e+08	LB
3108	112754011	LB
3184	3.99301e+07	LB
3164	3.67882e+07	LB
3209	1.84562e+07	LB
3111	1.09831e+07	LB
3388	6.40342e+06	LB
3387	5.74058e+06	LB
3405	5.32513e+06	LB
3386	5.21713e+06	LB
3385	5.11133e+06	LB
3406	4.97359e+06	LB
3407	4.74142e+06	LB
3408	4.16441e+06	LB
3159	3.46316e+06	LB
3215	3.14737e+06	LB
3133	2.20656e+06	LB
3166	1.99171e+06	LB
3132	1.96469e+06	LB
3165	1.91175e+06	LB
3110	1.60071e+06	LB
3158	1.56825e+06	LB
3236	1.25181e+06	LB
3142	1.04815e+06	LB
3237	920594	LB
3122	877619	LB
3124	663285	LB
3153	623743	LB
3123	582567	LB
3125	555372	LB
[truncated: 254 more rows]

## Sheet: Fig4b
Type1	Type2	Type3	Type4	Degree
parasitism	General	LB	degree37	1.56467
competition	General	LB	degree37	1.02786
parasitism	General	LB	degree37	4.63643
parasitism	General	LB	degree37	4.57482
competition	General	LB	degree37	1.42804
competition	General	LB	degree37	1.24788
parasitism	General	LB	degree37	2.40842
parasitism	General	LB	degree37	1.449
parasitism	General	LB	degree37	2.14947
parasitism	General	LB	degree37	1.72235
parasitism	General	LB	degree37	1.69614
parasitism	General	LB	degree37	1.31046
parasitism	General	LB	degree37	4.67953
parasitism	General	LB	degree37	4.33038
parasitism	General	LB	degree37	4.20215
parasitism	General	LB	degree37	4.09101
mutualism	General	LB	degree37	1.63218
mutualism	General	LB	degree37	1.78885
mutualism	General	LB	degree37	1.98071
mutualism	General	LB	degree37	1.80247
parasitism	General	LB	degree37	3.10015
parasitism	General	LB	degree37	2.97523
competition	General	LB	degree37	2.88922
competition	General	LB	degree37	3.45029
competition	General	LB	degree37	4.35253
competition	General	LB	degree37	3.70995
competition	General	LB	degree37	2.54327
competition	General	LB	degree37	2.66086
competition	General	LB	degree37	2.478
competition	General	LB	degree37	3.178
competition	General	LB	degree37	1.86938
competition	General	LB	degree37	1.79914
parasitism	General	LB	degree37	1.01597
competition	General	LB	degree37	0.701783
competition	General	LB	degree37	2.77849
parasitism	General	LB	degree37	1.17886
competition	General	LB	degree37	1.60705
competition	General	LB	degree37	3.96894
competition	General	LB	degree37	9.34864
parasitism	General	LB	degree37	4.48219
competition	General	LB	degree37	4.04678
competition	General	LB	degree37	3.08501
competition	General	LB	degree37	3.54045
competition	General	LB	degree37	1.20017
parasitism	General	LB	degree37	1.21017
competition	General	LB	degree37	0.600333
parasitism	General	LB	degree37	0.787718
competition	General	LB	degree37	2.09774
competition	General	LB	degree37	1.85011
parasitism	General	LB	degree37	1.51427
competition	General	LB	degree37	1.38004
competition	General	LB	degree37	3.22372
competition	General	LB	degree37	2.89505
parasitism	General	LB	degree37	3.04199
parasitism	General	LB	degree37	2.58194
competition	General	LB	degree37	1.39846
competition	General	LB	degree37	1.57407
parasitism	General	LB	degree37	0.202237
competition	General	LB	degree37	9.99505
competition	General	LB	degree37	9.91631
competition	General	LB	degree37	10.3338
competition	General	LB	degree37	10.0572
competition	General	LB	degree37	4.06425
competition	General	LB	degree37	4.01125
competition	General	LB	degree37	0.900222
parasitism	General	LB	degree37	0.794796
parasitism	General	LB	degree37	1.13177
parasitism	General	LB	degree37	0.85
competition	General	LB	degree37	3.24866
competition	General	LB	degree37	3.30915
competition	General	LB	degree37	4.17904
competition	General	LB	degree37	4.37352
competition	General	LB	degree37	3.55879
competition	General	LB	degree37	3.73616
competition	General	LB	degree37	2.41015
competition	General	LB	degree37	2.43074
competition	General	LB	degree37	3.87883
competition	General	LB	degree37	3.97936
parasitism	General	LB	degree37	3.08735
competition	General	LB	degree37	2.98304
competition	General	LB	degree37	0.498197
competition	General	LB	degree37	0.577235
parasitism	General	LB	degree37	1.24652
competition	General	LB	degree37	1.06677
competition	General	LB	degree37	5.01144
parasitism	General	LB	degree37	4.30119
competition	General	LB	degree37	2.22002
competition	General	LB	degree37	3.67361
competition	General	LB	degree37	4.29787
competition	General	LB	degree37	3.51569
competition	General	LB	degree37	4.13304
competition	General	LB	degree37	4.22052
parasitism	General	LB	degree37	3.74226
competition	General	LB	degree37	3.81257
competition	General	LB	degree37	4.37532
competition	General	LB	degree37	4.93366
competition	General	LB	degree37	5.27532
competition	General	LB	degree37	5.3217
competition	General	LB	degree37	2.85927
competition	General	LB	degree37	3.16639
competition	General	LB	degree37	2.56681
competition	General	LB	degree37	2.92693
competition	General	LB	degree37	6.38254
competition	General	LB	degree37	6.45434
competition	General	LB	degree37	7.27155
competition	General	LB	degree37	7.16687
parasitism	General	LB	degree37	4.54028
parasitism	General	LB	degree37	4.58433
parasitism	General	LB	degree37	2.29689
parasitism	General	LB	degree37	1.49372
parasitism	General	LB	degree37	1.90205
parasitism	General	LB	degree37	1.6179
parasitism	General	LB	degree37	1.3662
competition	General	LB	degree37	1.27472
competition	General	LB	degree37	2.2062
competition	General	LB	degree37	2.4359
parasitism	General	LB	degree37	1.49913
parasitism	General	LB	degree37	1.95747
parasitism	General	LB	degree37	2.05828
mutualism	General	LB	degree37	1.98305
parasitism	General	LB	degree37	3.88765
parasitism	General	LB	degree37	3.79891
parasitism	General	LB	degree37	3.37431
parasitism	General	LB	degree37	3.29219
parasitism	General	LB	degree37	3.08302
parasitism	General	LB	degree37	3.16291
parasitism	General	LB	degree37	3.70277
parasitism	General	LB	degree37	3.15826
competition	General	LB	degree37	4.32463
competition	General	LB	degree37	4.68038
competition	General	LB	degree37	1.95479
competition	General	LB	degree37	2.07461
parasitism	General	LB	degree37	1.35207
parasitism	General	LB	degree37	1.09622
parasitism	General	LB	degree37	1.89423
parasitism	General	LB	degree37	1.70532
parasitism	General	LB	degree37	1.90224
parasitism	General	LB	degree37	1.79969
competition	General	LB	degree37	1.83788
competition	General	LB	degree37	1.78539
competition	General	LB	degree37	1.10675
competition	General	LB	degree37	1.19369
parasitism	General	LB	degree37	1.03092
parasitism	General	LB	degree37	1.07838
parasitism	General	LB	degree37	0.990454
parasitism	General	LB	degree37	1.13899
competition	General	LB	degree37	4.68209
competition	General	LB	degree37	4.13697
competition	General	LB	degree37	4.92102
competition	General	LB	degree37	4.88723
mutualism	General	LB	degree37	3.22158
mutualism	General	LB	degree37	3.25297
mutualism	General	LB	degree37	2.75073
competition	General	LB	degree37	4.53398
parasitism	General	LB	degree37	4.92146
competition	General	LB	degree37	5.16792
parasitism	General	LB	degree37	4.97145
parasitism	General	LB	degree37	3.60139
parasitism	General	LB	degree37	3.00847
parasitism	General	LB	degree37	2.29652
parasitism	General	LB	degree37	2.01137
parasitism	General	LB	degree37	7.60848
competition	General	LB	degree37	8.29136
competition	General	LB	degree37	8.61456
parasitism	General	LB	degree37	8.33059
competition	General	LB	degree37	7.016
parasitism	General	LB	degree37	6.70003
parasitism	General	LB	degree37	6.48198
parasitism	General	LB	degree37	6.70513
parasitism	General	LB	degree37	3.83986
parasitism	General	LB	degree37	3.65444
competition	General	LB	degree37	4.51739
competition	General	LB	degree37	4.80829
parasitism	General	LB	degree37	1.44845
parasitism	General	LB	degree37	1.23491
parasitism	General	LB	degree37	1.96003
competition	General	LB	degree37	1.50003
parasitism	General	LB	degree37	2.03961
parasitism	General	LB	degree37	1.61307
competition	General	LB	degree37	1.48
competition	General	LB	degree37	1.59703
competition	General	LB	degree37	4.79437
competition	General	LB	degree37	4.9912
competition	General	LB	degree37	4.6358
competition	General	LB	degree37	4.59619
parasitism	General	LB	degree37	1.17
parasitism	General	LB	degree37	1.15039
mutualism	General	LB	degree37	1.29865
mutualism	General	LB	degree37	1.14726
parasitism	General	LB	degree37	2.39002
parasitism	General	LB	degree37	2.6694
competition	General	LB	degree37	6.11249
competition	General	LB	degree37	5.99793
competition	General	LB	degree37	5.00676
competition	General	LB	degree37	4.70279
parasitism	General	LB	degree37	2.69475
parasitism	General	LB	degree37	2.95325
competition	General	LB	degree37	2.55501
competition	General	LB	degree37	3.11103
competition	General	LB	degree37	1.772
competition	General	LB	degree37	1.82603
competition	General	LB	degree37	1.10023
competition	General	LB	degree37	1.16812
competition	General	LB	degree37	2.50242
parasitism	General	LB	degree37	1.32639
parasitism	General	LB	degree37	0.190263
amensalism	General	LB	degree37	0.09
parasitism	General	LB	degree37	3.37179
competition	General	LB	degree37	3.37024
parasitism	General	LB	degree37	3.47243
parasitism	General	LB	degree37	3.65396
competition	General	LB	degree37	2.59017
parasitism	General	LB	degree37	2.93825
mutualism	General	LB	degree37	0.286356
parasitism	General	LB	degree37	0.564358
amensalism	General	LB	degree37	0.15
parasitism	General	LB	degree37	0.83006
competition	General	LB	degree37	1.84394
competition	General	LB	degree37	1.72052
competition	General	LB	degree37	2.178
competition	General	LB	degree37	2.12349
competition	General	LB	degree37	2.78684
parasitism	General	LB	degree37	2.81114
parasitism	General	LB	degree37	2.57955
parasitism	General	LB	degree37	2.51048
competition	General	LB	degree37	1.28752
competition	General	LB	degree37	1.43618
inhibited_equally	General	LB	degree37	1.68315
competition	General	LB	degree37	1.01833
competition	General	LB	degree37	9.06113
competition	General	LB	degree37	8.24992
competition	General	LB	degree37	11.0393
competition	General	LB	degree37	10.8659
competition	General	LB	degree37	4.00011
parasitism	General	LB	degree37	4.40192
competition	General	LB	degree37	1.29769
competition	General	LB	degree37	1.45715
competition	General	LB	degree37	0.825651
competition	General	LB	degree37	1.1
competition	General	LB	degree37	4.02959
competition	General	LB	degree37	4.38412
competition	General	LB	degree37	4.63923
competition	General	LB	degree37	4.43032
competition	General	LB	degree37	3.26671
competition	General	LB	degree37	3.50561
competition	General	LB	degree37	2.48646
competition	General	LB	degree37	2.60271
competition	General	LB	degree37	3.47691
competition	General	LB	degree37	3.38415
competition	General	LB	degree37	3.22155
competition	General	LB	degree37	3.57677
competition	General	LB	degree37	0.868332
competition	General	LB	degree37	1.12058
competition	General	LB	degree37	1.20599
competition	General	LB	degree37	1.25766
competition	General	LB	degree37	5.46312
competition	General	LB	degree37	5.44585
competition	General	LB	degree37	3.54966
competition	General	LB	degree37	5.48547
competition	General	LB	degree37	2.97431
competition	General	LB	degree37	2.78927
parasitism	General	LB	degree37	3.94
competition	General	LB	degree37	3.96289
competition	General	LB	degree37	4.5533
competition	General	LB	degree37	4.49605
competition	General	LB	degree37	5.54923
competition	General	LB	degree37	6.13247
competition	General	LB	degree37	5.36004
competition	General	LB	degree37	3.69437
competition	General	LB	degree37	3.13
inhibited_equally	General	LB	degree37	4.24273
competition	General	LB	degree37	2.66811
inhibited_equally	General	LB	degree37	2.87814
competition	General	LB	degree37	6.60467
competition	General	LB	degree37	6.79144
competition	General	LB	degree37	7.03344
competition	General	LB	degree37	7.24365
competition	General	LB	degree37	5.04223
competition	General	LB	degree37	5.30253
competition	General	LB	degree37	1.79889
competition	General	LB	degree37	1.62693
competition	General	LB	degree37	2.28712
competition	General	LB	degree37	1.60854
competition	General	LB	degree37	2.22713
competition	General	LB	degree37	1.78664
competition	General	LB	degree37	1.33195
inhibited_equally	General	LB	degree37	2.69409
parasitism	General	LB	degree37	1.60963
mutualism	General	LB	degree37	1.38924
mutualism	General	LB	degree37	2.17495
parasitism	General	LB	degree37	1.68324
competition	General	LB	degree37	4.81932
competition	General	LB	degree37	4.61342
parasitism	General	LB	degree37	3.74329
parasitism	General	LB	degree37	4.03407
competition	General	LB	degree37	4.59004
parasitism	General	LB	degree37	4.56248
competition	General	LB	degree37	3.5165
parasitism	General	LB	degree37	3.74262
competition	General	LB	degree37	4.93875
competition	General	LB	degree37	5.40112
parasitism	General	LB	degree37	1.23891
parasitism	General	LB	degree37	1.10941
parasitism	General	LB	degree37	1.44917
parasitism	General	LB	degree37	1.13877
parasitism	General	LB	degree37	1.56732
parasitism	General	LB	degree37	1.4417
parasitism	General	LB	degree37	1.73012
parasitism	General	LB	degree37	1.35207
parasitism	General	LB	degree37	1.33795
parasitism	General	LB	degree37	1.15521
parasitism	General	LB	degree37	0.527731
competition	General	LB	degree37	0.706612
parasitism	General	LB	degree37	0.590339
parasitism	General	LB	degree37	0.848999
competition	General	LB	degree37	1.38924
competition	General	LB	degree37	1.23911
competition	General	LB	degree37	4.77746
competition	General	LB	degree37	4.29958
competition	General	LB	degree37	4.71301
competition	General	LB	degree37	4.5819
mutualism	General	LB	degree37	3.35829
parasitism	General	LB	degree37	3.27928
mutualism	General	LB	degree37	2.54031
competition	General	LB	degree37	4.76004
competition	General	LB	degree37	4.60435
parasitism	General	LB	degree37	4.60793
parasitism	General	LB	degree37	5.00081
parasitism	General	LB	degree37	3.57274
competition	General	LB	degree37	3.56271
competition	General	LB	degree37	2.62937
parasitism	General	LB	degree37	2.14002
parasitism	General	LB	degree37	7.52322
competition	General	LB	degree37	8.72653
competition	General	LB	degree37	9.02557
competition	General	LB	degree37	8.53272
competition	General	LB	degree37	7.23719
competition	General	LB	degree37	7.0124
competition	General	LB	degree37	7.04483
parasitism	General	LB	degree37	6.94012
mutualism	Key	LB	degree37	10.4856
mutualism	Key	LB	degree37	10.888
mutualism	Key	LB	degree37	10.886
mutualism	Key	LB	degree37	10.7847
parasitism	Key	LB	degree37	16.6129
parasitism	Key	LB	degree37	17.2233
parasitism	Key	LB	degree37	8.38823
parasitism	Key	LB	degree37	7.94204
mutualism	Key	LB	degree37	7.88006
commensalism	Key	LB	degree37	7.75001
parasitism	Key	LB	degree37	7.60016
parasitism	Key	LB	degree37	7.53808
parasitism	Key	LB	degree37	2.241
parasitism	Key	LB	degree37	1.35093
parasitism	Key	LB	degree37	7.24454
parasitism	Key	LB	degree37	7.42177
parasitism	Key	LB	degree37	11.5809
mutualism	Key	LB	degree37	10.6271
mutualism	Key	LB	degree37	10.9858
mutualism	Key	LB	degree37	10.7531
mutualism	Key	LB	degree37	12.859
mutualism	Key	LB	degree37	13.4238
mutualism	Key	LB	degree37	13.5827
mutualism	Key	LB	degree37	13.3531
mutualism	Key	LB	degree37	11.2658
mutualism	Key	LB	degree37	11.919
mutualism	Key	LB	degree37	12.2821
parasitism	Key	LB	degree37	13.0209
parasitism	Key	LB	degree37	13.23
parasitism	Key	LB	degree37	14.3745
parasitism	Key	LB	degree37	12.7293
mutualism	Key	LB	degree37	11.8788
mutualism	Key	LB	degree37	11.7947
parasitism	Key	LB	degree37	12.8971
parasitism	Key	LB	degree37	12.7647
mutualism	Key	LB	degree37	10.5548
mutualism	Key	LB	degree37	10.4096
parasitism	Key	LB	degree37	9.54832
parasitism	Key	LB	degree37	9.21653
mutualism	Key	LB	degree37	9.57736
mutualism	Key	LB	degree37	11.5763
mutualism	Key	LB	degree37	11.5171
mutualism	Key	LB	degree37	12.2845
mutualism	Key	LB	degree37	11.9711
mutualism	Key	LB	degree37	11.7402
mutualism	Key	LB	degree37	11.6531
mutualism	Key	LB	degree37	13.226
mutualism	Key	LB	degree37	13.1759
mutualism	Key	LB	degree37	12.3999
mutualism	Key	LB	degree37	12.1308
parasitism	Key	LB	degree37	12.2393
parasitism	Key	LB	degree37	12.2385
parasitism	Key	LB	degree37	12.7789
mutualism	Key	LB	degree37	12.013
mutualism	Key	LB	degree37	11.8283
mutualism	Key	LB	degree37	11.3644
mutualism	Key	LB	degree37	11.6309
mutualism	Key	LB	degree37	14.0072
mutualism	Key	LB	degree37	14.4537
mutualism	Key	LB	degree37	7.68668
mutualism	Key	LB	degree37	8.38351
mutualism	Key	LB	degree37	10.6908
mutualism	Key	LB	degree37	10.7725
parasitism	Key	LB	degree37	13.3075
parasitism	Key	LB	degree37	13.4282
parasitism	Key	LB	degree37	12.932
parasitism	Key	LB	degree37	13.0397
parasitism	Key	LB	degree37	13.2472
parasitism	Key	LB	degree37	12.9685
parasitism	Key	LB	degree37	12.8228
parasitism	Key	LB	degree37	13.1271
mutualism	Key	LB	degree37	11.5712
mutualism	Key	LB	degree37	11.5442
mutualism	Key	LB	degree37	12.5517
mutualism	Key	LB	degree37	12.9263
mutualism	Key	LB	degree37	11.4001
mutualism	Key	LB	degree37	11.2498
mutualism	Key	LB	degree37	12.1572
mutualism	Key	LB	degree37	12.2868
mutualism	Key	LB	degree37	13.2966
mutualism	Key	LB	degree37	13.5493
mutualism	Key	LB	degree37	13.0432
mutualism	Key	LB	degree37	13.0982
mutualism	Key	LB	degree37	11.4246
mutualism	Key	LB	degree37	11.7859
mutualism	Key	LB	degree37	11.7118
mutualism	Key	LB	degree37	11.4564
mutualism	Key	LB	degree37	12.2472
mutualism	Key	LB	degree37	12.087
parasitism	Key	LB	degree37	9.70008
parasitism	Key	LB	degree37	9.85075
mutualism	Key	LB	degree37	11.6729
mutualism	Key	LB	degree37	11.8285
mutualism	Key	LB	degree37	11.8039
mutualism	Key	LB	degree37	11.8912
mutualism	Key	LB	degree37	11.27
mutualism	Key	LB	degree37	11.2233
mutualism	Key	LB	degree37	10.9081
mutualism	Key	LB	degree37	11.2454
mutualism	Key	LB	degree37	10.4805
mutualism	Key	LB	degree37	10.946
parasitism	Key	LB	degree37	9.3345
mutualism	Key	LB	degree37	9.19827
mutualism	Key	LB	degree37	10.996
mutualism	Key	LB	degree37	11.438
mutualism	Key	LB	degree37	12.0397
mutualism	Key	LB	degree37	12.3582
mutualism	Key	LB	degree37	11.8257
mutualism	Key	LB	degree37	11.8852
parasitism	Key	LB	degree37	12.4465
parasitism	Key	LB	degree37	12.6523
parasitism	Key	LB	degree37	12.055
parasitism	Key	LB	degree37	11.887
parasitism	Key	LB	degree37	12.2491
parasitism	Key	LB	degree37	10.3638
mutualism	Key	LB	degree37	10.8382
mutualism	Key	LB	degree37	10.8212
mutualism	Key	LB	degree37	11.6185
mutualism	Key	LB	degree37	11.3797
mutualism	Key	LB	degree37	11.6448
mutualism	Key	LB	degree37	12.0989
mutualism	Key	LB	degree37	12.2513
mutualism	Key	LB	degree37	12.5316
parasitism	Key	LB	degree37	12.9876
parasitism	Key	LB	degree37	12.8804
mutualism	Key	LB	degree37	12.8016
mutualism	Key	LB	degree37	12.95
mutualism	Key	LB	degree37	11.3755
mutualism	Key	LB	degree37	10.8212
mutualism	Key	LB	degree37	12.7139
mutualism	Key	LB	degree37	12.5126
mutualism	Key	LB	degree37	10.8371
mutualism	Key	LB	degree37	10.8417
parasitism	Key	LB	degree37	10.3537
mutualism	Key	LB	degree37	9.40511
mutualism	Key	LB	degree37	9.02781
mutualism	Key	LB	degree37	9.1258
mutualism	Key	LB	degree37	9.94025
parasitism	Key	LB	degree37	12.1768
parasitism	Key	LB	degree37	12.6061
mutualism	Key	LB	degree37	11.23
mutualism	Key	LB	degree37	11.9504
parasitism	Key	LB	degree37	13.1843
mutualism	Key	LB	degree37	12.7424
mutualism	Key	LB	degree37	12.3669
parasitism	Key	LB	degree37	16.1828
parasitism	Key	LB	degree37	13.2726
parasitism	Key	LB	degree37	13.1636
mutualism	Key	LB	degree37	12.1728
mutualism	Key	LB	degree37	9.12035
parasitism	Key	LB	degree37	10.5078
mutualism	Key	LB	degree37	10.0945
parasitism	Key	LB	degree37	4.88009
mutualism	Key	LB	degree37	4.7427
competition	Key	LB	degree37	3.56507
competition	Key	LB	degree37	3.25813
competition	Key	LB	degree37	2.31767
competition	Key	LB	degree37	1.14039
competition	Key	LB	degree37	8.25952
competition	Key	LB	degree37	8.90834
parasitism	Key	LB	degree37	4.83736
parasitism	Key	LB	degree37	6.41693
parasitism	Key	LB	degree37	3.35436
parasitism	Key	LB	degree37	3.78811
parasitism	Key	LB	degree37	6.19679
competition	Key	LB	degree37	6.50603
parasitism	Key	LB	degree37	2.83002
competition	Key	LB	degree37	3.30551
competition	Key	LB	degree37	1.69186
competition	Key	LB	degree37	2.64766
competition	Key	LB	degree37	5.4743
competition	Key	LB	degree37	5.07705
competition	Key	LB	degree37	5.59914
parasitism	Key	LB	degree37	1.08079
Neutralism	Key	LB	degree37	0.565685
parasitism	Key	LB	degree37	5.90529
competition	Key	LB	degree37	4.63051
inhibited_equally	Key	LB	degree37	3.95982
competition	Key	LB	degree37	5.44218
competition	Key	LB	degree37	6.27159
competition	Key	LB	degree37	5.87912
competition	Key	LB	degree37	6.06976
competition	Key	LB	degree37	8.51626
competition	Key	LB	degree37	8.8276
competition	Key	LB	degree37	3.51552
competition	Key	LB	degree37	4.05961
amensalism	Key	LB	degree37	3.58
competition	Key	LB	degree37	4.19033
competition	Key	LB	degree37	5.21506
competition	Key	LB	degree37	9.25537
competition	Key	LB	degree37	4.60825
competition	Key	LB	degree37	4.74085
mutualism	Key	LB	degree37	7.43636
mutualism	Key	LB	degree37	7.55145
competition	Key	LB	degree37	0.601664
parasitism	Key	LB	degree37	3.22025
competition	Key	LB	degree37	2.97968
competition	Key	LB	degree37	4.57962
competition	Key	LB	degree37	5.96879
competition	Key	LB	degree37	6.73425
competition	Key	LB	degree37	6.51169
inhibited_equally	Key	LB	degree37	7.53125
competition	Key	LB	degree37	3.97001
competition	Key	LB	degree37	5.18811
competition	Key	LB	degree37	6.33525
competition	Key	LB	degree37	8.25156
competition	Key	LB	degree37	3.80237
competition	Key	LB	degree37	4.95631
competition	Key	LB	degree37	3.16244
competition	Key	LB	degree37	4.23208
parasitism	Key	LB	degree37	6.31406
parasitism	Key	LB	degree37	7.34828
parasitism	Key	LB	degree37	6.76891
parasitism	Key	LB	degree37	8.51874
parasitism	Key	LB	degree37	2.98022
parasitism	Key	LB	degree37	5.70919
mutualism	Key	LB	degree37	6.52674
parasitism	Key	LB	degree37	6.62741
parasitism	Key	LB	degree37	7.48184
parasitism	Key	LB	degree37	6.56932
competition	Key	LB	degree37	7.2308
competition	Key	LB	degree37	7.08544
competition	Key	LB	degree37	6.09147
competition	Key	LB	degree37	6.42403
parasitism	Key	LB	degree37	2.7895
competition	Key	LB	degree37	2.93125
competition	Key	LB	degree37	4.27376
competition	Key	LB	degree37	5.39927
competition	Key	LB	degree37	3.9679
competition	Key	LB	degree37	4.56216
competition	Key	LB	degree37	4.73207
competition	Key	LB	degree37	4.85359
competition	Key	LB	degree37	2.92851
competition	Key	LB	degree37	3.72787
competition	Key	LB	degree37	2.13694
competition	Key	LB	degree37	3.05864
competition	Key	LB	degree37	4.51462
competition	Key	LB	degree37	4.85556
competition	Key	LB	degree37	1.77025
competition	Key	LB	degree37	2.67711
competition	Key	LB	degree37	4.26086
competition	Key	LB	degree37	4.98414
competition	Key	LB	degree37	7.93405
competition	Key	LB	degree37	8.7395
competition	Key	LB	degree37	3.47081
competition	Key	LB	degree37	4.14451
mutualism	Key	LB	degree37	4.76732
mutualism	Key	LB	degree37	4.62477
parasitism	Key	LB	degree37	0.442041
competition	Key	LB	degree37	1.78241
mutualism	Key	LB	degree37	3.92623
mutualism	Key	LB	degree37	2.33499
parasitism	Key	LB	degree37	1.5469
parasitism	Key	LB	degree37	0.816884
parasitism	Key	LB	degree37	2.3338
competition	Key	LB	degree37	4.72827
parasitism	Key	LB	degree37	3.58912
parasitism	Key	LB	degree37	3.45601
mutualism	Key	LB	degree37	8.18883
parasitism	Key	LB	degree37	2.7674
competition	Key	LB	degree37	2.67798
competition	Key	LB	degree37	3.57351
competition	Key	LB	degree37	5.63619
competition	Key	LB	degree37	6.21499
competition	Key	LB	degree37	5.30865
competition	Key	LB	degree37	5.43921
mutualism	Key	LB	degree37	2.16113
mutualism	Key	LB	degree37	3.65453
competition	Key	LB	degree37	5.05926
competition	Key	LB	degree37	5.51874
parasitism	Key	LB	degree37	1.97687
parasitism	Key	LB	degree37	2.01556
competition	Key	LB	degree37	3.25346
inhibited_equally	Key	LB	degree37	3.46528
competition	Key	LB	degree37	5.47537
parasitism	Key	LB	degree37	5.27755
competition	Key	LB	degree37	5.03019
parasitism	Key	LB	degree37	2.31465
competition	Key	LB	degree37	1.99612
parasitism	Key	LB	degree37	1.36825
mutualism	Key	LB	degree37	0.853288
parasitism	Key	LB	degree37	0.530377
parasitism	Key	LB	degree37	0.547449
competition	Key	LB	degree37	2.27607
competition	Key	LB	degree37	2.48646
competition	Key	LB	degree37	2.8768
inhibited_equally	Key	LB	degree37	3.39438
parasitism	Key	LB	degree37	4.00106
parasitism	Key	LB	degree37	1.4903
parasitism	Key	LB	degree37	2.02726
competition	Key	LB	degree37	1.84024
parasitism	Key	LB	degree37	6.89964
parasitism	Key	LB	degree37	7.26324
parasitism	Key	LB	degree37	6.8329
parasitism	Key	LB	degree37	1.74003
parasitism	Key	LB	degree37	2.20227
competition	Key	LB	degree37	1.87641
competition	Key	LB	degree37	4.09816
parasitism	Key	LB	degree37	5.72205
parasitism	Key	LB	degree37	5.49968
competition	Key	LB	degree37	5.82417
competition	Key	LB	degree37	6.23905
competition	Key	LB	degree37	6.20053
competition	Key	LB	degree37	6.69738
competition	Key	LB	degree37	6.30254
competition	Key	LB	degree37	6.2596
parasitism	Key	LB	degree37	1.55641
parasitism	Key	LB	degree37	1.92816
parasitism	Key	LB	degree37	1.57991
competition	Key	LB	degree37	2.05205
mutualism	Key	LB	degree37	8.58662
mutualism	Key	LB	degree37	7.54826
mutualism	Key	LB	degree37	5.00405
parasitism	Key	LB	degree37	5.71934
competition	Key	LB	degree37	2.96971
parasitism	Key	LB	degree37	3.50069
parasitism	Key	LB	degree37	2.96137
competition	General	RL	degree37	5.65354
competition	General	RL	degree37	8.24119
competition	General	RL	degree37	5.15559
competition	General	RL	degree37	5.02482
parasitism	General	RL	degree37	5.63494
parasitism	General	RL	degree37	5.58213
parasitism	General	RL	degree37	4.43717
parasitism	General	RL	degree37	4.85202
parasitism	General	RL	degree37	6.57541
parasitism	General	RL	degree37	5.84734
parasitism	General	RL	degree37	5.35735
parasitism	General	RL	degree37	5.43611
parasitism	General	RL	degree37	0.0447214
competition	General	RL	degree37	0.270185
competition	General	RL	degree37	0.732462
competition	General	RL	degree37	0.841487
competition	General	RL	degree37	5.06582
competition	General	RL	degree37	5.01547
competition	General	RL	degree37	2.47164
competition	General	RL	degree37	2.38537
parasitism	General	RL	degree37	6.30608
parasitism	General	RL	degree37	6.42019
parasitism	General	RL	degree37	10.6341
parasitism	General	RL	degree37	10.8947
parasitism	General	RL	degree37	5.36954
parasitism	General	RL	degree37	4.52842
parasitism	General	RL	degree37	5.70095
parasitism	General	RL	degree37	5.65722
parasitism	General	RL	degree37	5.28118
parasitism	General	RL	degree37	5.20416
parasitism	General	RL	degree37	4.25058
parasitism	General	RL	degree37	6.80486
parasitism	General	RL	degree37	6.59255
parasitism	General	RL	degree37	6.96455
competition	General	RL	degree37	1.34123
parasitism	General	RL	degree37	1.76912
parasitism	General	RL	degree37	0.595483
parasitism	General	RL	degree37	0.580517
parasitism	General	RL	degree37	0.694622
parasitism	General	RL	degree37	0.623939
parasitism	General	RL	degree37	0.64405
parasitism	General	RL	degree37	0.612209
parasitism	General	RL	degree37	5.77256
parasitism	General	RL	degree37	5.42075
competition	General	RL	degree37	3.17002
parasitism	General	RL	degree37	3.28032
parasitism	General	RL	degree37	2.2404
parasitism	General	RL	degree37	2.18826
parasitism	General	RL	degree37	5.87388
parasitism	General	RL	degree37	5.59072
parasitism	General	RL	degree37	5.12578
parasitism	General	RL	degree37	5.71358
parasitism	General	RL	degree37	5.77008
competition	General	RL	degree37	6.01348
competition	General	RL	degree37	6.06585
competition	General	RL	degree37	6.21213
parasitism	General	RL	degree37	7.17547
parasitism	General	RL	degree37	6.42038
competition	General	RL	degree37	7.0445
competition	General	RL	degree37	6.54478
competition	General	RL	degree37	3.25523
competition	General	RL	degree37	3.07314
competition	General	RL	degree37	6.1656
competition	General	RL	degree37	6.07395
parasitism	General	RL	degree37	5.72661
parasitism	General	RL	degree37	5.52667
competition	General	RL	degree37	1.29757
competition	General	RL	degree37	1.21037
parasitism	General	RL	degree37	0.313847
parasitism	General	RL	degree37	0.272029
parasitism	General	RL	degree37	4.7253
parasitism	General	RL	degree37	4.38456
parasitism	General	RL	degree37	3.18944
parasitism	General	RL	degree37	2.00202
mutualism	General	RL	degree37	1.96787
mutualism	General	RL	degree37	2.32562
parasitism	General	RL	degree37	0.196977
mutualism	General	RL	degree37	0.820549
parasitism	General	RL	degree37	5.14496
parasitism	General	RL	degree37	5.14044
parasitism	General	RL	degree37	4.58917
parasitism	General	RL	degree37	4.88895
parasitism	General	RL	degree37	0.392938
parasitism	General	RL	degree37	0.291548
parasitism	General	RL	degree37	0.902718
parasitism	General	RL	degree37	0.596825
competition	General	RL	degree37	5.02245
competition	General	RL	degree37	5.30996
parasitism	General	RL	degree37	4.4909
competition	General	RL	degree37	4.73719
competition	General	RL	degree37	5.06021
competition	General	RL	degree37	5.10119
competition	General	RL	degree37	5.13097
competition	General	RL	degree37	5.19223
competition	General	RL	degree37	5.93021
competition	General	RL	degree37	5.67708
competition	General	RL	degree37	2.31398
competition	General	RL	degree37	2.51285
competition	General	RL	degree37	2.87237
competition	General	RL	degree37	3.12706
parasitism	General	RL	degree37	5.29948
parasitism	General	RL	degree37	5.65777
parasitism	General	RL	degree37	5.60642
parasitism	General	RL	degree37	5.4159
competition	General	RL	degree37	2.96864
competition	General	RL	degree37	3.09277
competition	General	RL	degree37	4.42764
competition	General	RL	degree37	4.67287
competition	General	RL	degree37	4.12758
competition	General	RL	degree37	4.1648
competition	General	RL	degree37	11.7545
competition	General	RL	degree37	11.6662
inhibited_equally	General	RL	degree37	12.0775
competition	General	RL	degree37	11.7559
competition	General	RL	degree37	10.1735
competition	General	RL	degree37	10.5169
competition	General	RL	degree37	10.7027
inhibited_equally	General	RL	degree37	12.0286
competition	General	RL	degree37	10.3262
competition	General	RL	degree37	9.80013
competition	General	RL	degree37	7.70676
competition	General	RL	degree37	8.37641
competition	General	RL	degree37	11.6283
competition	General	RL	degree37	13.3186
competition	General	RL	degree37	9.93753
competition	General	RL	degree37	12.038
competition	General	RL	degree37	6.64251
competition	General	RL	degree37	6.24225
competition	General	RL	degree37	10.8277
competition	General	RL	degree37	12.5565
competition	General	RL	degree37	14.2003
competition	General	RL	degree37	13.9824
parasitism	General	RL	degree37	4.33526
parasitism	General	RL	degree37	4.37905
parasitism	General	RL	degree37	4.06588
parasitism	General	RL	degree37	4.28436
parasitism	General	RL	degree37	4.10649
parasitism	General	RL	degree37	4.11272
parasitism	General	RL	degree37	3.8896
parasitism	General	RL	degree37	3.73846
parasitism	General	RL	degree37	4.03408
parasitism	General	RL	degree37	4.02672
parasitism	General	RL	degree37	2.09354
parasitism	General	RL	degree37	1.94795
parasitism	General	RL	degree37	5.68046
parasitism	General	RL	degree37	5.85486
parasitism	General	RL	degree37	0.594138
parasitism	General	RL	degree37	0.228473
parasitism	General	RL	degree37	6.09767
parasitism	General	RL	degree37	6.1132
parasitism	General	RL	degree37	7.2824
parasitism	General	RL	degree37	7.20228
parasitism	General	RL	degree37	7.07197
parasitism	General	RL	degree37	6.89925
parasitism	General	RL	degree37	6.84901
parasitism	General	RL	degree37	6.57408
competition	General	RL	degree37	7.37024
competition	General	RL	degree37	7.23279
competition	General	RL	degree37	6.7926
competition	General	RL	degree37	6.70231
competition	General	RL	degree37	6.83465
competition	General	RL	degree37	7.05345
competition	General	RL	degree37	7.16034
competition	General	RL	degree37	6.80706
competition	General	RL	degree37	3.53922
competition	General	RL	degree37	3.83001
competition	General	RL	degree37	3.4093
competition	General	RL	degree37	3.70163
competition	General	RL	degree37	3.73173
competition	General	RL	degree37	4.1836
parasitism	General	RL	degree37	3.52813
parasitism	General	RL	degree37	3.25555
competition	General	RL	degree37	0.990454
competition	General	RL	degree37	0.75213
competition	General	RL	degree37	1.25897
competition	General	RL	degree37	1.52971
parasitism	General	RL	degree37	3.73648
mutualism	General	RL	degree37	3.24963
mutualism	General	RL	degree37	3.88125
mutualism	General	RL	degree37	3.44971
parasitism	General	RL	degree37	5.92609
parasitism	General	RL	degree37	5.41299
parasitism	General	RL	degree37	6.57927
parasitism	General	RL	degree37	6.45354
parasitism	General	RL	degree37	1.21165
parasitism	General	RL	degree37	1.09895
parasitism	General	RL	degree37	1.6
parasitism	General	RL	degree37	1.34737
competition	General	RL	degree37	1.25674
competition	General	RL	degree37	1.22156
competition	General	RL	degree37	1.46168
competition	General	RL	degree37	1.31548
parasitism	General	RL	degree37	2.38891
parasitism	General	RL	degree37	2.55049
competition	General	RL	degree37	4.37773
competition	General	RL	degree37	3.71529
competition	General	RL	degree37	2.47935
competition	General	RL	degree37	2.50912
parasitism	General	RL	degree37	3.75832
parasitism	General	RL	degree37	4.24972
mutualism	General	RL	degree37	3.00668
mutualism	General	RL	degree37	2.68226
mutualism	General	RL	degree37	3.77414
mutualism	General	RL	degree37	3.17025
mutualism	General	RL	degree37	3.44217
parasitism	General	RL	degree37	3.31103
parasitism	General	RL	degree37	2.62092
mutualism	General	RL	degree37	1.59762
mutualism	General	RL	degree37	5.56807
mutualism	General	RL	degree37	4.51749
parasitism	General	RL	degree37	0.299666
competition	General	RL	degree37	0.733485
parasitism	General	RL	degree37	0.837735
parasitism	General	RL	degree37	0.413038
mutualism	General	RL	degree37	3.29014
parasitism	General	RL	degree37	1.88566
competition	General	RL	degree37	0.781025
parasitism	General	RL	degree37	0.875728
competition	General	RL	degree37	0.921141
competition	General	RL	degree37	1.00225
mutualism	General	RL	degree37	6.4734
mutualism	General	RL	degree37	3.39779
mutualism	General	RL	degree37	3.58403
parasitism	General	RL	degree37	4.18551
parasitism	General	RL	degree37	4.91034
parasitism	General	RL	degree37	5.4537
parasitism	General	RL	degree37	5.4834
mutualism	General	RL	degree37	3.31079
mutualism	General	RL	degree37	2.70204
parasitism	General	RL	degree37	3.01125
mutualism	General	RL	degree37	2.96951
competition	General	RL	degree37	3.0555
competition	General	RL	degree37	3.38055
competition	General	RL	degree37	5.21444
competition	General	RL	degree37	5.87371
mutualism	General	RL	degree37	3.7864
parasitism	General	RL	degree37	3.82232
competition	General	RL	degree37	1.0224
competition	General	RL	degree37	1.03407
competition	General	RL	degree37	0.626099
competition	General	RL	degree37	0.831865
parasitism	General	RL	degree37	3.37018
parasitism	General	RL	degree37	3.36244
parasitism	General	RL	degree37	3.33191
parasitism	General	RL	degree37	3.20203
competition	General	RL	degree37	0.531601
competition	General	RL	degree37	1.02591
parasitism	General	RL	degree37	0.471699
parasitism	General	RL	degree37	0.407185
parasitism	General	RL	degree37	0.460109
competition	General	RL	degree37	0.76922
mutualism	General	RL	degree37	0.51225
competition	General	RL	degree37	0.502494
parasitism	General	RL	degree37	0.570351
competition	General	RL	degree37	1.00464
competition	General	RL	degree37	3.18818
competition	General	RL	degree37	3.41505
parasitism	General	RL	degree37	4.10707
parasitism	General	RL	degree37	4.03194
competition	General	RL	degree37	2.50545
competition	General	RL	degree37	4.31001
competition	General	RL	degree37	1.43056
parasitism	General	RL	degree37	0.859884
mutualism	General	RL	degree37	3.82179
mutualism	General	RL	degree37	4.07177
mutualism	General	RL	degree37	4.48397
mutualism	General	RL	degree37	4.70022
parasitism	General	RL	degree37	3.27397
parasitism	General	RL	degree37	3.76198
parasitism	General	RL	degree37	3.60057
parasitism	General	RL	degree37	3.74433
competition	General	RL	degree37	4.08736
competition	General	RL	degree37	3.97997
competition	General	RL	degree37	2.46089
competition	General	RL	degree37	2.55049
parasitism	General	RL	degree37	0.818413
parasitism	General	RL	degree37	2.97357
parasitism	General	RL	degree37	0.680294
parasitism	General	RL	degree37	3.17266
parasitism	General	RL	degree37	1.19633
competition	General	RL	degree37	1.15953
mutualism	General	RL	degree37	1.99023
mutualism	General	RL	degree37	2.24589
competition	General	RL	degree37	1.06944
competition	General	RL	degree37	1.03092
parasitism	General	RL	degree37	3.71856
parasitism	General	RL	degree37	3.85939
parasitism	General	RL	degree37	3.84022
parasitism	General	RL	degree37	4.35633
parasitism	General	RL	degree37	3.46562
parasitism	General	RL	degree37	4.06076
mutualism	General	RL	degree37	3.89803
mutualism	General	RL	degree37	4.68107
parasitism	General	RL	degree37	3.30589
parasitism	General	RL	degree37	3.69038
parasitism	General	RL	degree37	3.45371
mutualism	General	RL	degree37	4.11439
parasitism	General	RL	degree37	3.55826
parasitism	General	RL	degree37	4.23481
parasitism	General	RL	degree37	3.57693
parasitism	General	RL	degree37	4.58795
parasitism	General	RL	degree37	4.25541
parasitism	General	RL	degree37	6.08099
mutualism	General	RL	degree37	4.85045
mutualism	General	RL	degree37	4.58
mutualism	General	RL	degree37	4.33291
mutualism	General	RL	degree37	4.37749
mutualism	General	RL	degree37	3.92319
mutualism	General	RL	degree37	3.85572
mutualism	General	RL	degree37	3.19049
mutualism	General	RL	degree37	3.0708
parasitism	General	RL	degree37	2.82936
parasitism	General	RL	degree37	2.73542
parasitism	General	RL	degree37	3.83338
parasitism	General	RL	degree37	3.48662
parasitism	General	RL	degree37	1.01119
parasitism	General	RL	degree37	1.02313
mutualism	General	RL	degree37	1.71012
mutualism	General	RL	degree37	1.37004
competition	General	RL	degree37	4.04079
competition	General	RL	degree37	4.37471
parasitism	General	RL	degree37	1.13159
competition	General	RL	degree37	1.28133
parasitism	General	RL	degree37	4.12798
parasitism	General	RL	degree37	4.01852
parasitism	General	RL	degree37	4.35041
parasitism	General	RL	degree37	10.3321
parasitism	General	RL	degree37	4.0289
parasitism	General	RL	degree37	4.13321
parasitism	General	RL	degree37	4.53278
parasitism	General	RL	degree37	4.06236
parasitism	General	RL	degree37	4.55688
parasitism	General	RL	degree37	4.31912
parasitism	General	RL	degree37	4.29516
parasitism	General	RL	degree37	7.50417
amensalism	General	RL	degree37	3.09
parasitism	General	RL	degree37	3.58716
parasitism	General	RL	degree37	3.1078
parasitism	General	RL	degree37	1.9176
competition	General	RL	degree37	2.20132
parasitism	General	RL	degree37	2.03059
competition	General	RL	degree37	2.01884
competition	Key	RL	degree37	10.9315
competition	Key	RL	degree37	11.376
competition	Key	RL	degree37	9.92367
competition	Key	RL	degree37	10.075
competition	Key	RL	degree37	8.6639
competition	Key	RL	degree37	8.6407
competition	Key	RL	degree37	8.32778
competition	Key	RL	degree37	8.80227
parasitism	Key	RL	degree37	1.56416
competition	Key	RL	degree37	2.20132
parasitism	Key	RL	degree37	7.77537
parasitism	Key	RL	degree37	8.00405
parasitism	Key	RL	degree37	1.06231
parasitism	Key	RL	degree37	0.874757
mutualism	Key	RL	degree37	3.60976
parasitism	Key	RL	degree37	3.6167
mutualism	Key	RL	degree37	4.57089
mutualism	Key	RL	degree37	4.72153
mutualism	Key	RL	degree37	1.59214
mutualism	Key	RL	degree37	1.21511
parasitism	Key	RL	degree37	8.51261
parasitism	Key	RL	degree37	9.13081
competition	Key	RL	degree37	8.02781
competition	Key	RL	degree37	8.2611
parasitism	Key	RL	degree37	7.74437
competition	Key	RL	degree37	8.50793
parasitism	Key	RL	degree37	1.58619
mutualism	Key	RL	degree37	1.27475
parasitism	Key	RL	degree37	3.32688
parasitism	Key	RL	degree37	2.09745
parasitism	Key	RL	degree37	4.40872
parasitism	Key	RL	degree37	2.74084
competition	Key	RL	degree37	4.2155
parasitism	Key	RL	degree37	5.44541
parasitism	Key	RL	degree37	7.49865
competition	Key	RL	degree37	8.62534
competition	Key	RL	degree37	7.4496
competition	Key	RL	degree37	8.94861
parasitism	Key	RL	degree37	1.11212
competition	Key	RL	degree37	1.32034
mutualism	Key	RL	degree37	3.514
parasitism	Key	RL	degree37	3.09104
competition	Key	RL	degree37	6.62873
parasitism	Key	RL	degree37	6.74214
competition	Key	RL	degree37	4.44087
competition	Key	RL	degree37	5.19009
parasitism	Key	RL	degree37	2.4961
mutualism	Key	RL	degree37	2.01718
parasitism	Key	RL	degree37	1.04235
parasitism	Key	RL	degree37	0.793095
competition	Key	RL	degree37	6.37222
parasitism	Key	RL	degree37	6.89059
parasitism	Key	RL	degree37	0.836481
mutualism	Key	RL	degree37	0.807527
parasitism	Key	RL	degree37	1.95256
competition	Key	RL	degree37	2.48713
parasitism	Key	RL	degree37	2.36677
parasitism	Key	RL	degree37	2.22173
mutualism	Key	RL	degree37	2.85465
mutualism	Key	RL	degree37	2.54169
competition	Key	RL	degree37	4.44708
competition	Key	RL	degree37	5.35034
competition	Key	RL	degree37	2.03416
competition	Key	RL	degree37	4.75742
competition	Key	RL	degree37	7.11713
competition	Key	RL	degree37	7.6738
competition	Key	RL	degree37	2.24439
competition	Key	RL	degree37	2.11698
parasitism	Key	RL	degree37	1.65215
competition	Key	RL	degree37	2.04296
parasitism	Key	RL	degree37	3.53624
mutualism	Key	RL	degree37	3.46117
parasitism	Key	RL	degree37	2.1805
parasitism	Key	RL	degree37	3.43983
parasitism	Key	RL	degree37	0.894986
competition	Key	RL	degree37	1.15434
parasitism	Key	RL	degree37	2.74563
parasitism	Key	RL	degree37	2.83115
parasitism	Key	RL	degree37	1.25495
competition	Key	RL	degree37	0.156525
competition	Key	RL	degree37	3.12757
competition	Key	RL	degree37	3.12181
competition	Key	RL	degree37	1.44281
parasitism	Key	RL	degree37	2.00861
mutualism	Key	RL	degree37	2.01757
mutualism	Key	RL	degree37	1.44669
parasitism	Key	RL	degree37	0.45793
parasitism	Key	RL	degree37	0.587963
parasitism	Key	RL	degree37	7.57032
parasitism	Key	RL	degree37	7.30483
competition	Key	RL	degree37	8.20815
competition	Key	RL	degree37	8.30225
competition	Key	RL	degree37	8.81821
competition	Key	RL	degree37	8.53937
competition	Key	RL	degree37	8.63306
parasitism	Key	RL	degree37	8.05626
competition	Key	RL	degree37	8.12889
competition	Key	RL	degree37	7.33655
parasitism	Key	RL	degree37	9.08367
parasitism	Key	RL	degree37	8.68726
parasitism	Key	RL	degree37	8.13669
parasitism	Key	RL	degree37	6.99612
parasitism	Key	RL	degree37	6.35595
parasitism	Key	RL	degree37	5.47571
parasitism	Key	RL	degree37	4.39933
parasitism	Key	RL	degree37	4.61081
mutualism	Key	RL	degree37	11.1986
parasitism	Key	RL	degree37	2.64547
parasitism	Key	RL	degree37	7.2556
parasitism	Key	RL	degree37	7.60931
parasitism	Key	RL	degree37	2.31262
competition	Key	RL	degree37	5.76542
parasitism	Key	RL	degree37	3.57994
parasitism	Key	RL	degree37	2.61559
parasitism	Key	RL	degree37	6.52049
parasitism	Key	RL	degree37	6.37735
parasitism	Key	RL	degree37	5.60972
competition	Key	RL	degree37	5.85109
mutualism	Key	RL	degree37	5.29545
parasitism	Key	RL	degree37	4.51868
parasitism	Key	RL	degree37	10.2526
parasitism	Key	RL	degree37	10.7731
parasitism	Key	RL	degree37	2.6403
competition	Key	RL	degree37	2.8589
mutualism	Key	RL	degree37	2.76219
mutualism	Key	RL	degree37	2.3947
mutualism	Key	RL	degree37	3.02035
mutualism	Key	RL	degree37	2.24009
mutualism	Key	RL	degree37	3.39063
mutualism	Key	RL	degree37	3.58454
parasitism	Key	RL	degree37	8.01411
parasitism	Key	RL	degree37	8.278
mutualism	Key	RL	degree37	5.28796
mutualism	Key	RL	degree37	5.73245
mutualism	Key	RL	degree37	2.90945
facilitated_equally	Key	RL	degree37	4.278
parasitism	Key	RL	degree37	2.62414
parasitism	Key	RL	degree37	2.5894
mutualism	Key	RL	degree37	2.3121
mutualism	Key	RL	degree37	2.91359
parasitism	Key	RL	degree37	9.64033
competition	Key	RL	degree37	9.51473
parasitism	Key	RL	degree37	9.61769
parasitism	Key	RL	degree37	8.92328
parasitism	Key	RL	degree37	1.68576
mutualism	Key	RL	degree37	0.736817
parasitism	Key	RL	degree37	0.919674
mutualism	Key	RL	degree37	0.233238
parasitism	Key	RL	degree37	8.56981
parasitism	Key	RL	degree37	8.93247
parasitism	Key	RL	degree37	1.986
competition	Key	RL	degree37	0.984784
mutualism	Key	RL	degree37	2.83087
mutualism	Key	RL	degree37	3.38895
mutualism	Key	RL	degree37	4.0316
mutualism	Key	RL	degree37	4.08163
mutualism	Key	RL	degree37	5.06952
mutualism	Key	RL	degree37	4.9407
mutualism	Key	RL	degree37	4.77152
mutualism	Key	RL	degree37	5.1314
mutualism	Key	RL	degree37	3.32277
parasitism	Key	RL	degree37	4.12146
parasitism	Key	RL	degree37	1.63637
parasitism	Key	RL	degree37	1.02591
mutualism	Key	RL	degree37	0.610737
mutualism	Key	RL	degree37	0.776209
parasitism	Key	RL	degree37	0.381182
parasitism	Key	RL	degree37	4.32023
mutualism	Key	RL	degree37	1.68434
mutualism	Key	RL	degree37	1.98849
mutualism	Key	RL	degree37	1.84068
mutualism	Key	RL	degree37	1.37899
parasitism	Key	RL	degree37	2.73761
parasitism	Key	RL	degree37	2.69091
parasitism	Key	RL	degree37	3.17309
parasitism	Key	RL	degree37	3.32002
parasitism	Key	RL	degree37	3.6305
parasitism	Key	RL	degree37	3.82969
parasitism	Key	RL	degree37	4.9223
parasitism	Key	RL	degree37	2.62652
parasitism	Key	RL	degree37	0.390512
parasitism	Key	RL	degree37	0.98656
parasitism	Key	RL	degree37	3.64607
competition	Key	RL	degree37	3.51115
parasitism	Key	RL	degree37	0.447772
parasitism	Key	RL	degree37	0.254951
mutualism	Key	RL	degree37	3.17907
mutualism	Key	RL	degree37	1.21458
mutualism	Key	RL	degree37	1.40357
mutualism	Key	RL	degree37	2.67899
mutualism	Key	RL	degree37	1.7429
mutualism	Key	RL	degree37	1.56486
competition	Key	RL	degree37	3.23422
competition	Key	RL	degree37	3.44688
competition	Key	RL	degree37	0.912688
parasitism	Key	RL	degree37	0.421545
mutualism	Key	RL	degree37	0.9272
parasitism	Key	RL	degree37	0.84119
mutualism	Key	RL	degree37	1.26823
parasitism	Key	RL	degree37	0.223607
mutualism	Key	RL	degree37	0.677422
parasitism	Key	RL	degree37	0.540833
parasitism	Key	RL	degree37	2.41102
parasitism	Key	RL	degree37	2.13084
parasitism	Key	RL	degree37	0.998098
parasitism	Key	RL	degree37	1.07935
mutualism	Key	RL	degree37	1.28222
parasitism	Key	RL	degree37	0.831685
mutualism	Key	RL	degree37	1.8058
mutualism	Key	RL	degree37	1.46741
mutualism	Key	RL	degree37	1.62003
mutualism	Key	RL	degree37	1.62197
parasitism	Key	RL	degree37	1.64438
mutualism	Key	RL	degree37	1.45825
commensalism	Key	RL	degree37	0.82
parasitism	Key	RL	degree37	1.04848
mutualism	Key	RL	degree37	0.641405
mutualism	Key	RL	degree37	2.12709
mutualism	Key	RL	degree37	1.06019
mutualism	Key	RL	degree37	1.55029
mutualism	Key	RL	degree37	0.390512
parasitism	Key	RL	degree37	0.357351
parasitism	Key	RL	degree37	0.164924
mutualism	Key	RL	degree37	1.93062
parasitism	Key	RL	degree37	0.992975
parasitism	Key	RL	degree37	2.08125
mutualism	Key	RL	degree37	1.74554
mutualism	Key	RL	degree37	0.482701
mutualism	Key	RL	degree37	0.886172
parasitism	Key	RL	degree37	0.122066
parasitism	Key	RL	degree37	3.13088
parasitism	Key	RL	degree37	1.06367
parasitism	Key	RL	degree37	1.68582
parasitism	Key	RL	degree37	3.01294
mutualism	Key	RL	degree37	1.12414
mutualism	Key	RL	degree37	1.77519
competition	Key	RL	degree37	0.585235
parasitism	Key	RL	degree37	1.13225
mutualism	Key	RL	degree37	0.130384
parasitism	Key	RL	degree37	0.602993
competition	Key	RL	degree37	0.715542
parasitism	Key	RL	degree37	0.498197
parasitism	Key	RL	degree37	1.36092
parasitism	Key	RL	degree37	0.796053
competition	Key	RL	degree37	0.818413
parasitism	Key	RL	degree37	0.332415
parasitism	Key	RL	degree37	1.96148
parasitism	Key	RL	degree37	2.1349
parasitism	Key	RL	degree37	0.542033
mutualism	Key	RL	degree37	0.543415
mutualism	Key	RL	degree37	0.688186
mutualism	Key	RL	degree37	1.03774
parasitism	Key	RL	degree37	0.580517
parasitism	Key	RL	degree37	0.286531
parasitism	Key	RL	degree37	0.636318
parasitism	Key	RL	degree37	1.18271
mutualism	Key	RL	degree37	1.40036
mutualism	Key	RL	degree37	1.06
competition	Key	RL	degree37	0.64846
parasitism	Key	RL	degree37	1.67344
parasitism	Key	RL	degree37	0.222036
parasitism	Key	RL	degree37	0.892693
parasitism	Key	RL	degree37	1.11414
parasitism	Key	RL	degree37	1.24354
competition	Key	RL	degree37	0.403609
parasitism	Key	RL	degree37	0.995389
competition	Key	RL	degree37	0.327567
mutualism	Key	RL	degree37	0.20025
parasitism	Key	RL	degree37	1.43377
competition	Key	RL	degree37	1.79672
mutualism	Key	RL	degree37	0.765506
mutualism	Key	RL	degree37	1.34629
competition	Key	RL	degree37	0.467547
parasitism	Key	RL	degree37	0.304138
competition	Key	RL	degree37	0.986712
parasitism	Key	RL	degree37	0.241868
parasitism	Key	RL	degree37	1.02883
mutualism	Key	RL	degree37	1.12539
parasitism	Key	RL	degree37	0.706612
competition	Key	RL	degree37	0.617414
parasitism	Key	RL	degree37	2.05645
parasitism	Key	RL	degree37	1.33405
parasitism	Key	RL	degree37	1.61075
parasitism	Key	RL	degree37	1.39556
mutualism	Key	RL	degree37	2.35544
parasitism	Key	RL	degree37	0.230217
mutualism	Key	RL	degree37	1.69859
mutualism	Key	RL	degree37	1.10422
mutualism	Key	RL	degree37	1.88322
parasitism	Key	RL	degree37	0.860523
parasitism	Key	RL	degree37	1.37786
parasitism	Key	RL	degree37	2.0501
mutualism	Key	RL	degree37	2.84192
mutualism	Key	RL	degree37	2.37542
mutualism	Key	RL	degree37	2.7
mutualism	Key	RL	degree37	2.8406
mutualism	Key	RL	degree37	1.32518
mutualism	Key	RL	degree37	3.32561
mutualism	Key	RL	degree37	3.10358
mutualism	Key	RL	degree37	4.23968
competition	Key	RL	degree37	3.93472
parasitism	Key	RL	degree37	2.83016
mutualism	Key	RL	degree37	2.54332
mutualism	Key	RL	degree37	1.98116
mutualism	Key	RL	degree37	1.39086
mutualism	Key	RL	degree37	1.95387
mutualism	Key	RL	degree37	1.38924
mutualism	Key	RL	degree37	1.12254
mutualism	Key	RL	degree37	1.17652
mutualism	Key	RL	degree37	1.46103
mutualism	Key	RL	degree37	2.15671
mutualism	Key	RL	degree37	1.628
parasitism	Key	RL	degree37	1.75801
parasitism	Key	RL	degree37	1.86698
mutualism	Key	RL	degree37	2.22284
mutualism	Key	RL	degree37	1.85348
mutualism	Key	RL	degree37	2.74016
mutualism	Key	RL	degree37	2.98503
parasitism	Key	RL	degree37	2.92438
parasitism	Key	RL	degree37	1.84329
parasitism	Key	RL	degree37	1.38051
parasitism	Key	RL	degree37	1.06
competition	Key	RL	degree37	1.85925
competition	Key	RL	degree37	2.05412
parasitism	Key	RL	degree37	2.4913
parasitism	Key	RL	degree37	1.71432
parasitism	Key	RL	degree37	1.07154
parasitism	Key	RL	degree37	3.05287
parasitism	Key	RL	degree37	2.23808
parasitism	Key	RL	degree37	2.11102
parasitism	Key	RL	degree37	2.00943
competition	Key	RL	degree37	1.16349
inhibited_equally	Key	RL	degree37	1.61227
parasitism	Key	RL	degree37	1.51559
competition	Key	RL	degree37	3.49503
parasitism	Key	RL	degree37	3.96729
competition	Key	RL	degree37	3.74001
parasitism	Key	RL	degree37	2.59856
competition	Key	RL	degree37	6.49089
parasitism	Key	RL	degree37	4.09441
competition	Key	RL	degree37	4.22043
parasitism	Key	RL	degree37	3.78819
competition	General	LB	degree50	3.56507
competition	General	LB	degree50	3.25813
competition	General	LB	degree50	2.31767
competition	General	LB	degree50	1.14039
competition	General	LB	degree50	8.25952
competition	General	LB	degree50	8.90834
parasitism	General	LB	degree50	4.83736
parasitism	General	LB	degree50	6.41693
parasitism	General	LB	degree50	3.35436
parasitism	General	LB	degree50	3.78811
parasitism	General	LB	degree50	6.19679
competition	General	LB	degree50	6.50603
parasitism	General	LB	degree50	2.83002
competition	General	LB	degree50	3.30551
competition	General	LB	degree50	1.69186
competition	General	LB	degree50	2.64766
competition	General	LB	degree50	5.4743
competition	General	LB	degree50	5.07705
competition	General	LB	degree50	5.59914
parasitism	General	LB	degree50	1.08079
Neutralism	General	LB	degree50	0.565685
parasitism	General	LB	degree50	5.90529
competition	General	LB	degree50	4.63051
inhibited_equally	General	LB	degree50	3.95982
competition	General	LB	degree50	5.44218
competition	General	LB	degree50	6.27159
competition	General	LB	degree50	5.87912
competition	General	LB	degree50	6.06976
competition	General	LB	degree50	8.51626
competition	General	LB	degree50	8.8276
competition	General	LB	degree50	3.51552
competition	General	LB	degree50	4.05961
amensalism	General	LB	degree50	3.58
competition	General	LB	degree50	4.19033
competition	General	LB	degree50	5.21506
competition	General	LB	degree50	9.25537
competition	General	LB	degree50	4.60825
competition	General	LB	degree50	4.74085
mutualism	General	LB	degree50	7.43636
mutualism	General	LB	degree50	7.55145
competition	General	LB	degree50	0.601664
parasitism	General	LB	degree50	3.22025
competition	General	LB	degree50	2.97968
competition	General	LB	degree50	4.57962
competition	General	LB	degree50	5.96879
competition	General	LB	degree50	6.73425
competition	General	LB	degree50	6.51169
inhibited_equally	General	LB	degree50	7.53125
competition	General	LB	degree50	3.97001
competition	General	LB	degree50	5.18811
competition	General	LB	degree50	6.33525
competition	General	LB	degree50	8.25156
competition	General	LB	degree50	3.80237
competition	General	LB	degree50	4.95631
competition	General	LB	degree50	3.16244
competition	General	LB	degree50	4.23208
parasitism	General	LB	degree50	6.31406
parasitism	General	LB	degree50	7.34828
parasitism	General	LB	degree50	6.76891
parasitism	General	LB	degree50	8.51874
parasitism	General	LB	degree50	2.98022
parasitism	General	LB	degree50	5.70919
mutualism	General	LB	degree50	6.52674
parasitism	General	LB	degree50	6.62741
parasitism	General	LB	degree50	7.48184
parasitism	General	LB	degree50	6.56932
competition	General	LB	degree50	7.2308
competition	General	LB	degree50	7.08544
competition	General	LB	degree50	6.09147
competition	General	LB	degree50	6.42403
parasitism	General	LB	degree50	2.7895
competition	General	LB	degree50	2.93125
competition	General	LB	degree50	4.27376
competition	General	LB	degree50	5.39927
competition	General	LB	degree50	3.9679
competition	General	LB	degree50	4.56216
competition	General	LB	degree50	4.73207
competition	General	LB	degree50	4.85359
competition	General	LB	degree50	2.92851
competition	General	LB	degree50	3.72787
competition	General	LB	degree50	2.13694
competition	General	LB	degree50	3.05864
competition	General	LB	degree50	4.51462
competition	General	LB	degree50	4.85556
competition	General	LB	degree50	1.77025
competition	General	LB	degree50	2.67711
competition	General	LB	degree50	4.26086
competition	General	LB	degree50	4.98414
competition	General	LB	degree50	7.93405
competition	General	LB	degree50	8.7395
competition	General	LB	degree50	3.47081
competition	General	LB	degree50	4.14451
mutualism	General	LB	degree50	4.76732
mutualism	General	LB	degree50	4.62477
parasitism	General	LB	degree50	0.442041
competition	General	LB	degree50	1.78241
mutualism	General	LB	degree50	3.92623
mutualism	General	LB	degree50	2.33499
parasitism	General	LB	degree50	1.5469
parasitism	General	LB	degree50	0.816884
parasitism	General	LB	degree50	2.3338
competition	General	LB	degree50	4.72827
parasitism	General	LB	degree50	3.58912
parasitism	General	LB	degree50	3.45601
mutualism	General	LB	degree50	8.18883
parasitism	General	LB	degree50	2.7674
competition	General	LB	degree50	2.67798
competition	General	LB	degree50	3.57351
competition	General	LB	degree50	5.63619
competition	General	LB	degree50	6.21499
competition	General	LB	degree50	5.30865
competition	General	LB	degree50	5.43921
mutualism	General	LB	degree50	2.16113
mutualism	General	LB	degree50	3.65453
competition	General	LB	degree50	5.05926
competition	General	LB	degree50	5.51874
parasitism	General	LB	degree50	1.97687
parasitism	General	LB	degree50	2.01556
competition	General	LB	degree50	3.25346
inhibited_equally	General	LB	degree50	3.46528
competition	General	LB	degree50	5.47537
parasitism	General	LB	degree50	5.27755
competition	General	LB	degree50	5.03019
parasitism	General	LB	degree50	2.31465
competition	General	LB	degree50	1.99612
parasitism	General	LB	degree50	1.36825
mutualism	General	LB	degree50	0.853288
parasitism	General	LB	degree50	0.530377
parasitism	General	LB	degree50	0.547449
competition	General	LB	degree50	2.27607
competition	General	LB	degree50	2.48646
competition	General	LB	degree50	2.8768
inhibited_equally	General	LB	degree50	3.39438
parasitism	General	LB	degree50	4.00106
parasitism	General	LB	degree50	1.4903
parasitism	General	LB	degree50	2.02726
competition	General	LB	degree50	1.84024
parasitism	General	LB	degree50	6.89964
parasitism	General	LB	degree50	7.26324
parasitism	General	LB	degree50	6.8329
parasitism	General	LB	degree50	1.74003
parasitism	General	LB	degree50	2.20227
competition	General	LB	degree50	1.87641
competition	General	LB	degree50	4.09816
parasitism	General	LB	degree50	5.72205
parasitism	General	LB	degree50	5.49968
competition	General	LB	degree50	5.82417
competition	General	LB	degree50	6.23905
competition	General	LB	degree50	6.20053
competition	General	LB	degree50	6.69738
competition	General	LB	degree50	6.30254
competition	General	LB	degree50	6.2596
parasitism	General	LB	degree50	1.55641
parasitism	General	LB	degree50	1.92816
parasitism	General	LB	degree50	1.57991
competition	General	LB	degree50	2.05205
mutualism	General	LB	degree50	8.58662
mutualism	General	LB	degree50	7.54826
mutualism	General	LB	degree50	5.00405
parasitism	General	LB	degree50	5.71934
competition	General	LB	degree50	2.96971
parasitism	General	LB	degree50	3.50069
parasitism	General	LB	degree50	2.96137
parasitism	General	LB	degree50	2.81642
parasitism	General	LB	degree50	5.143
parasitism	General	LB	degree50	7.46464
parasitism	General	LB	degree50	4.16807
parasitism	General	LB	degree50	4.49934
parasitism	General	LB	degree50	3.13968
parasitism	General	LB	degree50	3.52864
competition	General	LB	degree50	6.48639
parasitism	General	LB	degree50	4.11057
parasitism	General	LB	degree50	1.51013
parasitism	General	LB	degree50	3.7353
competition	General	LB	degree50	2.81064
parasitism	General	LB	degree50	3.53815
competition	General	LB	degree50	3.87012
parasitism	General	LB	degree50	1.29077
competition	General	LB	degree50	1.3565
competition	General	LB	degree50	1.14856
competition	General	LB	degree50	1.20416
competition	General	LB	degree50	4.51328
competition	General	LB	degree50	3.88106
parasitism	General	LB	degree50	7.28124
parasitism	General	LB	degree50	6.44845
competition	General	LB	degree50	3.00746
competition	General	LB	degree50	3.00468
parasitism	General	LB	degree50	3.5171
parasitism	General	LB	degree50	3.08289
competition	General	LB	degree50	3.39454
competition	General	LB	degree50	3.23633
parasitism	General	LB	degree50	3.33017
parasitism	General	LB	degree50	3.08769
mutualism	General	LB	degree50	3.00128
mutualism	General	LB	degree50	2.63941
competition	General	LB	degree50	2.19155
competition	General	LB	degree50	2.06545
competition	General	LB	degree50	1.44471
competition	General	LB	degree50	2.74804
competition	General	LB	degree50	3.09076
competition	General	LB	degree50	2.81585
competition	General	LB	degree50	2.91671
competition	General	LB	degree50	6.60153
competition	General	LB	degree50	6.20472
competition	General	LB	degree50	4.25132
competition	General	LB	degree50	4.25171
competition	General	LB	degree50	3.47868
competition	General	LB	degree50	3.74021
parasitism	General	LB	degree50	3.34834
parasitism	General	LB	degree50	3.20506
parasitism	General	LB	degree50	6.61638
parasitism	General	LB	degree50	5.32781
mutualism	General	LB	degree50	3.91602
parasitism	General	LB	degree50	1.58534
parasitism	General	LB	degree50	1.43736
parasitism	General	LB	degree50	4.30615
parasitism	General	LB	degree50	4.02523
competition	General	LB	degree50	2.21939
competition	General	LB	degree50	2.58496
competition	General	LB	degree50	3.53624
competition	General	LB	degree50	2.91686
competition	General	LB	degree50	5.17707
competition	General	LB	degree50	5.44656
competition	General	LB	degree50	2.5345
competition	General	LB	degree50	2.45204
competition	General	LB	degree50	3.67463
competition	General	LB	degree50	2.84016
competition	General	LB	degree50	1.48216
parasitism	General	LB	degree50	1.13018
parasitism	General	LB	degree50	1.8784
parasitism	General	LB	degree50	1.86097
parasitism	General	LB	degree50	3.44606
parasitism	General	LB	degree50	2.87111
parasitism	General	LB	degree50	2.36292
parasitism	General	LB	degree50	2.62011
competition	General	LB	degree50	2.9567
competition	General	LB	degree50	3.07262
parasitism	General	LB	degree50	3.40238
parasitism	General	LB	degree50	4.10645
competition	General	LB	degree50	4.51687
competition	General	LB	degree50	4.14152
competition	General	LB	degree50	1.9962
competition	General	LB	degree50	2.33805
competition	General	LB	degree50	2.1006
competition	General	LB	degree50	2.75828
parasitism	General	LB	degree50	1.24483
parasitism	General	LB	degree50	1.15017
parasitism	General	LB	degree50	2.51056
parasitism	General	LB	degree50	2.26318
competition	General	LB	degree50	0.974526
competition	General	LB	degree50	0.374833
parasitism	General	LB	degree50	3.70864
competition	General	LB	degree50	2.06039
parasitism	General	LB	degree50	3.41142
parasitism	General	LB	degree50	2.87863
parasitism	General	LB	degree50	2.37693
parasitism	General	LB	degree50	2.39107
competition	General	LB	degree50	1.53056
parasitism	General	LB	degree50	1.94093
parasitism	General	LB	degree50	4.35194
parasitism	General	LB	degree50	4.01199
competition	General	LB	degree50	2.79551
competition	General	LB	degree50	3.31658
competition	General	LB	degree50	2.76463
competition	General	LB	degree50	3.24721
competition	General	LB	degree50	4.78051
competition	General	LB	degree50	2.0999
competition	General	LB	degree50	1.82705
competition	General	LB	degree50	2.35805
competition	General	LB	degree50	3.08423
parasitism	General	LB	degree50	3.69076
parasitism	General	LB	degree50	3.28805
competition	General	LB	degree50	1.76139
competition	General	LB	degree50	1.86968
parasitism	General	LB	degree50	2.79303
competition	General	LB	degree50	3.08858
competition	General	LB	degree50	2.65121
competition	General	LB	degree50	3.02662
parasitism	General	LB	degree50	3.07168
competition	General	LB	degree50	3.75832
competition	General	LB	degree50	4.3502
parasitism	General	LB	degree50	1.47187
parasitism	General	LB	degree50	1.17924
competition	General	LB	degree50	1.36752
competition	General	LB	degree50	2.42528
parasitism	General	LB	degree50	1.75317
parasitism	General	LB	degree50	2.60417
parasitism	General	LB	degree50	1.8124
parasitism	General	LB	degree50	2.30825
competition	General	LB	degree50	3.40478
competition	General	LB	degree50	2.65204
competition	General	LB	degree50	1.96173
competition	General	LB	degree50	2.81603
competition	General	LB	degree50	3.59806
parasitism	General	LB	degree50	2.28079
parasitism	General	LB	degree50	3.94894
parasitism	General	LB	degree50	3.8154
parasitism	General	LB	degree50	3.5107
parasitism	General	LB	degree50	4.62467
parasitism	General	LB	degree50	4.59837
parasitism	General	LB	degree50	2.50018
parasitism	General	LB	degree50	3.0181
parasitism	General	LB	degree50	3.33546
parasitism	General	LB	degree50	4.60126
mutualism	General	LB	degree50	0.477598
parasitism	General	LB	degree50	0.333766
mutualism	General	LB	degree50	2.8254
mutualism	General	LB	degree50	3.45365
mutualism	General	LB	degree50	2.95949
mutualism	General	LB	degree50	3.00673
mutualism	Key	LB	degree50	4.78909
mutualism	Key	LB	degree50	4.3527
mutualism	Key	LB	degree50	4.85828
mutualism	Key	LB	degree50	4.5046
mutualism	Key	LB	degree50	3.62933
mutualism	Key	LB	degree50	3.74477
mutualism	Key	LB	degree50	4.79541
mutualism	Key	LB	degree50	4.58059
parasitism	Key	LB	degree50	3.32415
parasitism	Key	LB	degree50	2.48244
mutualism	Key	LB	degree50	3.87569
mutualism	Key	LB	degree50	4.76027
mutualism	Key	LB	degree50	3.69738
mutualism	Key	LB	degree50	3.55179
mutualism	Key	LB	degree50	3.41716
mutualism	Key	LB	degree50	3.07586
parasitism	Key	LB	degree50	1.60162
parasitism	Key	LB	degree50	1.52778
parasitism	Key	LB	degree50	2.67606
parasitism	Key	LB	degree50	2.08331
mutualism	Key	LB	degree50	7.62933
mutualism	Key	LB	degree50	6.93878
mutualism	Key	LB	degree50	2.0001
parasitism	Key	LB	degree50	6.77237
mutualism	Key	LB	degree50	2.48214
parasitism	Key	LB	degree50	1.87489
competition	Key	LB	degree50	6.71244
competition	Key	LB	degree50	5.96977
competition	Key	LB	degree50	6.89264
competition	Key	LB	degree50	2.11936
parasitism	Key	LB	degree50	1.53388
competition	Key	LB	degree50	0.997296
mutualism	Key	LB	degree50	3.91215
mutualism	Key	LB	degree50	5.14297
parasitism	Key	LB	degree50	3.63233
competition	Key	LB	degree50	7.67842
parasitism	Key	LB	degree50	6.15337
competition	Key	LB	degree50	9.05115
parasitism	Key	LB	degree50	4.78649
competition	Key	LB	degree50	4.386
mutualism	Key	LB	degree50	7.28222
mutualism	Key	LB	degree50	4.40556
parasitism	Key	LB	degree50	4.822
parasitism	Key	LB	degree50	5.4359
parasitism	Key	LB	degree50	4.41662
parasitism	Key	LB	degree50	3.72193
mutualism	Key	LB	degree50	6.54441
mutualism	Key	LB	degree50	4.43695
mutualism	Key	LB	degree50	4.91566
mutualism	Key	LB	degree50	3.25715
mutualism	Key	LB	degree50	2.9567
mutualism	Key	LB	degree50	3.67267
mutualism	Key	LB	degree50	6.87867
parasitism	Key	LB	degree50	3.08585
parasitism	Key	LB	degree50	2.7598
parasitism	Key	LB	degree50	2.86295
parasitism	Key	LB	degree50	2.19456
parasitism	Key	LB	degree50	4.65812
parasitism	Key	LB	degree50	4.42215
parasitism	Key	LB	degree50	6.7948
parasitism	Key	LB	degree50	6.75233
mutualism	Key	LB	degree50	3.47311
mutualism	Key	LB	degree50	3.30456
parasitism	Key	LB	degree50	6.10352
parasitism	Key	LB	degree50	6.65722
parasitism	Key	LB	degree50	6.81985
parasitism	Key	LB	degree50	7.34621
parasitism	Key	LB	degree50	7.59516
parasitism	Key	LB	degree50	7.27732
parasitism	Key	LB	degree50	7.21268
parasitism	Key	LB	degree50	6.87584
parasitism	Key	LB	degree50	5.5271
parasitism	Key	LB	degree50	5.20586
mutualism	Key	LB	degree50	5.47559
mutualism	Key	LB	degree50	5.00218
mutualism	Key	LB	degree50	2.25942
mutualism	Key	LB	degree50	2.25062
facilitated_equally	Key	LB	degree50	2.96299
mutualism	Key	LB	degree50	2.78776
parasitism	Key	LB	degree50	5.00081
parasitism	Key	LB	degree50	5.09823
mutualism	Key	LB	degree50	2.24147
mutualism	Key	LB	degree50	2.31741
parasitism	Key	LB	degree50	3.64198
parasitism	Key	LB	degree50	2.47518
mutualism	Key	LB	degree50	3.19081
parasitism	Key	LB	degree50	2.32362
mutualism	Key	LB	degree50	9.8885
parasitism	Key	LB	degree50	5.69048
parasitism	Key	LB	degree50	5.58033
parasitism	Key	LB	degree50	2.06952
parasitism	Key	LB	degree50	1.52958
mutualism	Key	LB	degree50	3.68505
mutualism	Key	LB	degree50	4.08872
mutualism	Key	LB	degree50	4.3624
mutualism	Key	LB	degree50	3.45162
competition	Key	LB	degree50	0.990202
parasitism	Key	LB	degree50	1.20768
mutualism	Key	LB	degree50	1.96217
mutualism	Key	LB	degree50	1.7317
parasitism	Key	LB	degree50	1.9891
parasitism	Key	LB	degree50	2.08216
parasitism	Key	LB	degree50	7.77718
parasitism	Key	LB	degree50	7.87214
mutualism	Key	LB	degree50	4.85094
mutualism	Key	LB	degree50	4.65842
mutualism	Key	LB	degree50	4.28861
mutualism	Key	LB	degree50	4.08637
mutualism	Key	LB	degree50	4.62949
mutualism	Key	LB	degree50	4.77834
parasitism	Key	LB	degree50	2.08471
parasitism	Key	LB	degree50	2.29369
parasitism	Key	LB	degree50	2.57194
parasitism	Key	LB	degree50	2.8895
parasitism	Key	LB	degree50	1.37888
parasitism	Key	LB	degree50	1.25096
parasitism	Key	LB	degree50	2.42033
parasitism	Key	LB	degree50	2.31225
mutualism	Key	LB	degree50	0.969381
mutualism	Key	LB	degree50	1.05891
competition	Key	LB	degree50	1.74771
competition	Key	LB	degree50	1.80624
mutualism	Key	LB	degree50	2.15557
mutualism	Key	LB	degree50	2.26738
mutualism	Key	LB	degree50	3.44331
mutualism	Key	LB	degree50	2.72905
parasitism	Key	LB	degree50	4.03045
parasitism	Key	LB	degree50	3.75623
mutualism	Key	LB	degree50	7.71359
mutualism	Key	LB	degree50	7.32437
mutualism	Key	LB	degree50	4.89977
mutualism	Key	LB	degree50	4.83888
parasitism	Key	LB	degree50	4.96166
parasitism	Key	LB	degree50	4.87066
parasitism	Key	LB	degree50	5.7589
parasitism	Key	LB	degree50	5.54374
parasitism	Key	LB	degree50	3.54391
parasitism	Key	LB	degree50	3.83767
competition	Key	LB	degree50	3.07104
parasitism	Key	LB	degree50	3.42773
parasitism	Key	LB	degree50	4.47772
parasitism	Key	LB	degree50	1.14529
parasitism	Key	LB	degree50	1.17644
parasitism	Key	LB	degree50	3.72937
parasitism	Key	LB	degree50	3.58511
parasitism	Key	LB	degree50	3.65166
parasitism	Key	LB	degree50	3.42965
facilitated_equally	Key	LB	degree50	4.34166
mutualism	Key	LB	degree50	4.542
mutualism	Key	LB	degree50	4.28622
parasitism	Key	LB	degree50	5.61008
parasitism	Key	LB	degree50	4.80966
parasitism	Key	LB	degree50	4.90306
parasitism	Key	LB	degree50	5.98306
parasitism	Key	LB	degree50	4.72365
mutualism	Key	LB	degree50	4.05622
parasitism	Key	LB	degree50	5.1229
parasitism	Key	LB	degree50	6.27331
parasitism	Key	LB	degree50	6.17688
parasitism	Key	LB	degree50	5.3532
parasitism	Key	LB	degree50	4.57385
parasitism	Key	LB	degree50	4.40805
parasitism	Key	LB	degree50	3.98393
mutualism	Key	LB	degree50	4.04511
mutualism	Key	LB	degree50	7.80355
mutualism	Key	LB	degree50	6.89673
mutualism	Key	LB	degree50	6.84539
mutualism	Key	LB	degree50	6.91975
mutualism	Key	LB	degree50	7.04869
mutualism	Key	LB	degree50	6.68868
mutualism	Key	LB	degree50	6.84746
mutualism	Key	LB	degree50	7.18182
mutualism	Key	LB	degree50	6.97668
mutualism	Key	LB	degree50	7.06601
parasitism	Key	LB	degree50	3.47845
parasitism	Key	LB	degree50	3.34978
mutualism	Key	LB	degree50	7.62473
mutualism	Key	LB	degree50	6.81776
mutualism	Key	LB	degree50	12.21
mutualism	Key	LB	degree50	12.6935
mutualism	Key	LB	degree50	5.27933
mutualism	Key	LB	degree50	3.07293
mutualism	Key	LB	degree50	3.43796
mutualism	Key	LB	degree50	3.26118
competition	Key	LB	degree50	8.93991
competition	Key	LB	degree50	8.40214
competition	Key	LB	degree50	7.70917
parasitism	Key	LB	degree50	7.24542
parasitism	Key	LB	degree50	3.41063
parasitism	Key	LB	degree50	5.29623
parasitism	Key	LB	degree50	2.16335
parasitism	Key	LB	degree50	2.78649
mutualism	Key	LB	degree50	5.37588
mutualism	Key	LB	degree50	7.57866
mutualism	Key	LB	degree50	3.68599
mutualism	Key	LB	degree50	3.46764
parasitism	Key	LB	degree50	7.98492
parasitism	Key	LB	degree50	8.62745
parasitism	Key	LB	degree50	6.68689
parasitism	Key	LB	degree50	6.78646
mutualism	Key	LB	degree50	9.39827
mutualism	Key	LB	degree50	9.11345
mutualism	Key	LB	degree50	4.27931
parasitism	Key	LB	degree50	4.52004
parasitism	Key	LB	degree50	3.9584
parasitism	Key	LB	degree50	4.04372
mutualism	Key	LB	degree50	7.50297
mutualism	Key	LB	degree50	7.65906
mutualism	Key	LB	degree50	8.17729
facilitated_equally	Key	LB	degree50	7.90626
parasitism	Key	LB	degree50	6.3119
parasitism	Key	LB	degree50	5.78931
parasitism	Key	LB	degree50	7.70964
parasitism	Key	LB	degree50	7.27676
parasitism	Key	LB	degree50	5.03954
parasitism	Key	LB	degree50	4.94507
parasitism	Key	LB	degree50	4.42764
parasitism	Key	LB	degree50	4.33222
parasitism	Key	LB	degree50	6.47732
parasitism	Key	LB	degree50	6.26132
parasitism	Key	LB	degree50	7.91884
parasitism	Key	LB	degree50	8.06782
parasitism	Key	LB	degree50	5.82074
parasitism	Key	LB	degree50	5.59317
mutualism	Key	LB	degree50	5.61103
parasitism	Key	LB	degree50	5.96001
mutualism	Key	LB	degree50	6.94832
mutualism	Key	LB	degree50	7.17859
parasitism	Key	LB	degree50	7.05005
parasitism	Key	LB	degree50	7.15856
parasitism	Key	LB	degree50	7.23202
parasitism	Key	LB	degree50	5.55032
parasitism	Key	LB	degree50	4.83293
parasitism	Key	LB	degree50	6.81924
parasitism	Key	LB	degree50	4.05265
parasitism	Key	LB	degree50	3.64664
mutualism	Key	LB	degree50	4.75203
mutualism	Key	LB	degree50	4.96734
parasitism	Key	LB	degree50	5.14806
parasitism	Key	LB	degree50	4.52244
mutualism	Key	LB	degree50	5.9927
mutualism	Key	LB	degree50	6.19834
mutualism	Key	LB	degree50	4.79613
mutualism	Key	LB	degree50	4.99219
parasitism	Key	LB	degree50	13.502
parasitism	Key	LB	degree50	7.88977
parasitism	Key	LB	degree50	9.5196
parasitism	Key	LB	degree50	6.55616
mutualism	Key	LB	degree50	7.28501
mutualism	Key	LB	degree50	7.60736
mutualism	Key	LB	degree50	7.22698
mutualism	Key	LB	degree50	6.76251
parasitism	Key	LB	degree50	6.49896
mutualism	Key	LB	degree50	7.88128
mutualism	Key	LB	degree50	7.51341
mutualism	Key	LB	degree50	6.63311
mutualism	Key	LB	degree50	6.78441
mutualism	Key	LB	degree50	5.72407
mutualism	Key	LB	degree50	5.45671
mutualism	Key	LB	degree50	3.51241
mutualism	Key	LB	degree50	2.82347
mutualism	Key	LB	degree50	6.10447
mutualism	Key	LB	degree50	5.90617
parasitism	Key	LB	degree50	7.61179
parasitism	Key	LB	degree50	7.99145
mutualism	Key	LB	degree50	10.4626
mutualism	Key	LB	degree50	9.87903
mutualism	Key	LB	degree50	7.07628
mutualism	Key	LB	degree50	7.16674
mutualism	Key	LB	degree50	7.08011
mutualism	Key	LB	degree50	7.13069
parasitism	Key	LB	degree50	11.9061
parasitism	Key	LB	degree50	5.14208
parasitism	Key	LB	degree50	5.48389
parasitism	Key	LB	degree50	6.27779
parasitism	Key	LB	degree50	4.71717
parasitism	Key	LB	degree50	5.08571
parasitism	Key	LB	degree50	5.26901
parasitism	Key	LB	degree50	5.36862
mutualism	Key	LB	degree50	7.19331
mutualism	Key	LB	degree50	6.08482
mutualism	Key	LB	degree50	6.47779
mutualism	Key	LB	degree50	6.46811
parasitism	Key	LB	degree50	6.07329
parasitism	Key	LB	degree50	6.09262
parasitism	Key	LB	degree50	7.32175
parasitism	Key	LB	degree50	7.63162
parasitism	Key	LB	degree50	11.5356
parasitism	Key	LB	degree50	5.53919
mutualism	Key	LB	degree50	8.0644
facilitated_equally	Key	LB	degree50	7.47428
mutualism	Key	LB	degree50	8.61795
mutualism	Key	LB	degree50	7.25516
parasitism	Key	LB	degree50	5.14596
parasitism	Key	LB	degree50	4.19172
parasitism	Key	LB	degree50	5.16168
parasitism	Key	LB	degree50	4.51349
parasitism	Key	LB	degree50	8.16949
parasitism	Key	LB	degree50	7.3954
parasitism	Key	LB	degree50	5.95471
parasitism	Key	LB	degree50	5.46371
mutualism	Key	LB	degree50	4.91001
mutualism	Key	LB	degree50	5.19709
mutualism	Key	LB	degree50	7.19118
mutualism	Key	LB	degree50	6.96656
parasitism	Key	LB	degree50	4.21617
parasitism	Key	LB	degree50	3.97555
parasitism	Key	LB	degree50	6.47494
parasitism	Key	LB	degree50	5.53249
mutualism	Key	LB	degree50	6.8559
mutualism	Key	LB	degree50	6.9456
mutualism	Key	LB	degree50	8.37153
parasitism	Key	LB	degree50	7.09947
mutualism	Key	LB	degree50	10.5925
parasitism	Key	LB	degree50	14.9891
parasitism	Key	LB	degree50	14.6032
parasitism	Key	LB	degree50	9.36543
parasitism	Key	LB	degree50	9.63245
parasitism	Key	LB	degree50	7.72498
parasitism	Key	LB	degree50	6.87274
competition	General	RL	degree50	7.29154
competition	General	RL	degree50	7.5192
competition	General	RL	degree50	9.11127
competition	General	RL	degree50	9.21092
competition	General	RL	degree50	8.94853
competition	General	RL	degree50	9.13782
competition	General	RL	degree50	8.88615
competition	General	RL	degree50	8.87252
competition	General	RL	degree50	5.59086
competition	General	RL	degree50	5.66731
competition	General	RL	degree50	8.85403
competition	General	RL	degree50	9.01601
competition	General	RL	degree50	5.32253
competition	General	RL	degree50	5.70478
competition	General	RL	degree50	6.89675
competition	General	RL	degree50	6.84748
inhibited_equally	General	RL	degree50	7.06417
competition	General	RL	degree50	7.0982
competition	General	RL	degree50	6.40003
competition	General	RL	degree50	6.15097
inhibited_equally	General	RL	degree50	8.09707
inhibited_equally	General	RL	degree50	8.25245
competition	General	RL	degree50	6.84066
competition	General	RL	degree50	7.13765
competition	General	RL	degree50	7.90856
competition	General	RL	degree50	8.50805
competition	General	RL	degree50	5.43994
competition	General	RL	degree50	5.34551
[truncated: 1,009 more rows]
